# Supplementary material for: Profile of microRNA in Giant Panda Blood: A Resource for Immune-Related and Novel microRNAs
Source: PLoS One. 2015 Nov 23;10(11):e0143242. doi: 10.1371/journal.pone.0143242 (PMC4658108; doi:10.1371/journal.pone.0143242)
Supplement: S1 Table — (XLSX) [file pone.0143242.s001.xlsx]

## Sheet: Sheet1
Table S1 Character of the conserved miRNAs
species	id	score	location	total read count	mature read count	star read count	mature sequence	star sequence	precursor sequence
F18	miR-9124	1511.1	GL193319.1:490725..490783:-	2955	2189	766	aggacuguccagccugagaau	aucucagguuugucagcccgc	aggacuguccagccugagaauggugucuccagggucaaucucagguuugucagcccgc
F18	miR-760	757.3	GL193445.1:210223..210279:-	1484	1443	41	uggcucugcgaggucggcucaag	ugagcaggccugucagggc	uggcucugcgaggucggcucaaggugggucuggauauugagcaggccugucagggc
F18	miR-4676	277.6	GL194985.1:54464..54522:+	536	424	112	aacuguuugcagaggaagcugaga	ucagucucaucugcaaagaa	aacuguuugcagaggaagcugagacuuuguaacacaucucagucucaucugcaaagaa
F18	miR-3200	223.7	GL192437.1:1118693..1118755:-	438	414	24	caccuugcgcuccucaggucc	aaucugagaaggugcacaagguuu	aaucugagaaggugcacaagguuuguguccaguacgcuccacaccuugcgcuccucaggucc
F18	miR-2276	188.7	GL192581.1:1912100..1912159:-	361	322	39	ucugcaaggccaaagagccacu	ugguucuuuggucuuucagc	ugguucuuuggucuuucagccaugacccgaccuucugucugcaaggccaaagagccacu
F18	miR-7150	157.7	GL192871.1:889143..889201:-	300	299	1	uuggcagggaugaggacauugacc	ucguggcuucaccccccacc	uuggcagggaugaggacauugacccuguccuuccuuggucguggcuucaccccccacc
F18	miR-3613	149.7	GL192977.1:852587..852646:+	286	206	80	acaaaaaaaaaagcccaacccu	uguuguacuuuuuuuuuuguuc	uguuguacuuuuuuuuuuguucguugcauuuuuaggaacaaaaaaaaaagcccaacccu
F18	miR-3120	97.3	GL192505.1:125380..125439:+	181	178	3	cacagcaaguguagacaggca	ccugucugugccugcuguac	ccugucugugccugcuguacaggugagcggauguucugcacagcaaguguagacaggca
F18	miR-582	72.1	GL192590.1:574836..574896:+	133	92	41	uaaccgguugaacaacugaaccc	uuauaguuguucaaccaguuacu	uuauaguuguucaaccaguuacuaaucuagcuaauuguaaccgguugaacaacugaaccc
F18	miR-6165	64.6	GL192402.1:2978062..2978121:-	123	111	12	aagcaggauuuagacuacaauau	uguugucguucccccugcuca	aagcaggauuuagacuacaauauagcuguuaagugcuguguugucguucccccugcuca
F18	miR-6902	62.3	GL194910.1:66063..66118:-	112	109	3	auccucacaggaggcgggcucu	agccugcccucugcuaggauca	agccugcccucugcuaggaucagucagcucgugauccucacaggaggcgggcucu
F18	miR-664	54.9	GL192719.1:702097..702158:-	103	88	15	uauucauuuaucucccagccuaca	caggcuaggaaaaaugauu	caggcuaggaaaaaugauuggauagaaaauauuauucuauucauuuaucucccagccuaca
F18	miR-668	53.2	GL193617.1:334113..334173:-	95	92	3	cgcgccucaggcaagggacuucu	uagucccuuccuugaggcgaucg	uagucccuuccuugaggcgaucggguaaaucauaugacgcgccucaggcaagggacuucu
F18	miR-2483	53	GL192904.1:29439..29497:+	95	78	17	ucugucaaccauccagcuguuu	aacaucugguugguugagaga	ucugucaaccauccagcuguuugggguaaugcaaacaaacaucugguugguugagaga
F18	miR-192	49.3	GL192719.1:624914..624974:-	88	81	7	augaccuaugaacugacagaca	ucugucauuuuuguaggccaaca	augaccuaugaacugacagacaauuuggcuaagucugucugucauuuuuguaggccaaca
F18	miR-154b	42.6	GL192571.1:140959..141021:-	76	68	8	ugaggucugcauuccagcaagc	cuguugaaaugcagauucugacu	cuguugaaaugcagauucugacucagucugccauagggccugaggucugcauuccagcaagc
F18	miR-4741	40.1	GL195100.1:11697..11760:+	74	66	8	ugggcugugggagaugauugga	ucauucacuaccucccagccuac	ugggcugugggagaugauuggauagaaagcauuacucuauucauucacuaccucccagccuac
F18	miR-6236	34.8	GL192509.1:1726294..1726346:+	59	58	1	uccgucgcagacuacggaccucu	uaguccuggucugcggcgaggu	uaguccuggucugcggcgagguagacggcuccgucgcagacuacggaccucu
F18	miR-3065	27	GL192862.1:984581..984643:+	44	39	5	ucaacaaaaucacugaugcugga	ucagcaccaggauauuguuggg	ucaacaaaaucacugaugcuggaguugcaugugucaccacucagcaccaggauauuguuggg
F18	miR-1277	19.9	GL192460.1:1809303..1809361:+	31	28	3	uauauauauauauguacguau	uacguagauauauauguauuuu	uauauauauauauguacguauguguauaugaauguauacguagauauauauguauuuu
F18	miR-506a	19.2	GL192623.1:1797815..1797873:+	29	27	2	ugaauggcaccuuucugaguaga	uacucaggaaggcaucauucac	uacucaggaaggcaucauucacauagauggauuugugaauggcaccuuucugaguaga
F18	miR-938	15.3	GL193028.1:186033..186091:-	21	15	6	agcacuuaacguuaacucau	ugaguuaacauuuggagugcu	agcacuuaacguuaacucauguauauuuuagguuccgugaguuaacauuuggagugcu
F18	miR-224	13.9	GL194985.1:55512..55580:+	19	14	5	caagucacuaaugguuccguuua	aaauggugcccuagugacuaca	caagucacuaaugguuccguuuaguagaugguuaugcauuauuucaaaauggugcccuagugacuaca
F18	miR-7385a	13.9	GL195194.1:53149..53210:-	18	17	1	gaacacagcgugugccgccgca	ugggcgggcaccgcugugggca	ugggcgggcaccgcugugggcacccuagagaccacucgggaacacagcgugugccgccgca
F18	miR-210	13.1	GL192404.1:1048708..1048768:-	16	15	1	gcugugcgugugugugugcauu	ugcgcgcgcacacacacacaca	gcugugcgugugugugugcauuuacccguaagugugcgugcgcgcgcacacacacacaca
F18	miR-23a	12.2	GL192745.1:657294..657354:-	15	14	1	uguuccugcugaacugagcca	auaucagcucaguaggcacc	uguuccugcugaacugagccaguguguaaaaugagaacugauaucagcucaguaggcacc
F18	miR-4802	12.1	GL192719.1:625206..625265:+	17	15	2	cacauggaguugcuguuacacu	aaguaacagcaucuccacugga	aaguaacagcaucuccacuggaaauuaacacacaguccacauggaguugcuguuacacu
F18	miR-1199	11.3	GL192855.1:418977..419043:+	12	7	5	acugagccucccaguugccccuu	gggcaccuggguggcuca	acugagccucccaguugccccuuuaauuuuuaaaauaaaccauuguuggggcaccuggguggcuca
F18	miR-2415	10.1	GL192444.1:1412362..1412421:-	13	9	4	ucaggccuggguucucaucuga	cuggugaaaacucaggucugu	ucaggccuggguucucaucugagcuuugccacugaccccuggugaaaacucaggucugu
F18	miR-1411	10	GL193243.1:639585..639643:+	11	10	1	gagauagaaagaggaagggacg	gccuuccucuuccuccguccu	gccuuccucuuccuccguccuaguaaaacuaaacaggagauagaaagaggaagggacg
F18	miR-4428	9.3	GL192900.1:914641..914697:-	10	7	3	aaaggagaguuaggauuggagu	caccaguucuauuucucucccuu	aaaggagaguuaggauuggagugcagagccucacaccaguucuauuucucucccuu
F18	miR-1306	8.7	GL192421.1:2593596..2593656:+	9	6	3	ccaccuccagcucuguugcca	cuacggagacggcgguguuug	ccaccuccagcucuguugccagugucgcuccgagccuggcuacggagacggcgguguuug
F18	miR-1225	8.4	GL192386.1:1321307..1321362:-	15	14	1	cugagcccggcagcuggcag	ugccggccgcggagcucccagc	ugccggccgcggagcucccagcguguuuccgaacgcugagcccggcagcuggcag
F18	miR-365b	8	GL192339.1:3523986..3524042:-	6	3	3	ugggacuuuguaggccaguuga	aucucgcccgcaaagacccagc	ugggacuuuguaggccaguugaaccgacacccucaucucgcccgcaaagacccagc
F18	miR-8100	7.3	GL192505.1:1659706..1659768:-	6	5	1	uggaggaaguaauguuagaga	ucuaauuuuacuuuuuaccaga	uggaggaaguaauguuagagaucuaagugugggguggauuucuaauuuuacuuuuuaccaga
F18	miR-10b	7.1	GL192401.1:532291..532358:+	6	5	1	acagauucccagguccacuccc	ggucagacccaggaaucugca	acagauucccagguccacucccagagauaccacucaggaggucuggggucagacccaggaaucugca
F18	miR-335	6.8	GL192594.1:6045..6102:+	3	2	1	auuuucaucagacaguccuu	aagacugucugaugaaaguauu	aagacugucugaugaaaguauuuuugaaaucgaaaauauuuucaucagacaguccuu
F18	miR-219b	6.6	GL192421.1:465621..465685:+	4	2	2	agauguccagccacaauucuc	agaauugcguuuggacaaucag	agauguccagccacaauucucgguuggccgcagacucguacaagaauugcguuuggacaaucag
F18	miR-1911	6.5	GL193151.1:694824..694883:+	4	3	1	ugaguaccgccaugucuguugggc	caccaggcauuguggucucugc	ugaguaccgccaugucuguugggcauccacaaucucccaccaggcauuguggucucugc
F18	miR-224	5.8	GL192348.1:4360043..4360098:+	20	19	1	cuggugccuccccaccccca	ugggggugggggggggucagcc	ugggggugggggggggucagccguccccggacugacuggugccuccccaccccca
F18	miR-6826	5.8	GL192569.1:791364..791418:-	3	2	1	uuccccucuguguccugcca	uguagguaacagggaggauguuu	uguagguaacagggaggauguuuaaugcugugucuuccccucuguguccugcca
F18	miR-3091	5.7	GL192632.1:649872..649933:-	29	29	0	ugggccugagcucucagcugcu	gagcugagauuucuggccccagc	gagcugagauuucuggccccagccugagcucucaacugcugggccugagcucucagcugcu
F18	miR-3591	5.7	GL192825.1:27368..27429:+	23	23	0	uuuaguguggcaucuggcuggcu	ccacccaggugcccucuauacu	ccacccaggugcccucuauacuuucuuuaaaauguuaguuuaguguggcaucuggcuggcu
F18	miR-7354	5.7	GL193251.1:401140..401207:-	16	16	0	ugaggaagcagugaugggcac	gcccacacuggcuuccuccaca	ugaggaagcagugaugggcacggccguucacacauggcugaucgugcccacacuggcuuccuccaca
F18	miR-6373	5.7	GL193748.1:166632..166691:+	19	19	0	uaugggaagggaccugcaggcu	uggcugcagguucccucccucagc	uaugggaagggaccugcaggcuuggcaguuuuagguggcugcagguucccucccucagc
F18	miR-664a	5.6	GL192963.1:911043..911095:-	13	13	0	caggcugggagacuggugcaca	ugugcuggcucccugggagcugca	caggcugggagacuggugcacaggggugugugcuggcucccugggagcugca
F18	miR-4741	5.6	GL192618.1:937053..937110:-	28	28	0	ugggcuguccguggugccucgc	ggggcaccggccagcucccc	ugggcuguccguggugccucgcgacaucccgcguucuggggcaccggccagcucccc
F18	miR-23a	5.6	GL192799.1:914162..914224:+	14	14	0	uguuccugcugaacugagcca	guuucagcucaguaggcacggg	uguuccugcugaacugagccagucugcacaaaucaacuguguuucagcucaguaggcacggg
F18	miR-191b	5.6	GL192765.1:1376921..1376985:-	21	21	0	gaacgaaauccaagcgcagcu	cugcuuuugggauuccguugcc	gaacgaaauccaagcgcagcuggaaugcucuggagacaacagcugcuuuugggauuccguugcc
F18	miR-7383	5.6	GL192938.1:111667..111725:-	69	69	0	ggaggcucggcugucuguggc	ggcagccagccgaggcugcuccug	ggcagccagccgaggcugcuccugcugcuggcagacaggaggcucggcugucuguggc
F18	let-7d	5.6	GL192683.1:811340..811418:-	384782	384777	5	ugagguaguaguuugugcu	ugcgcaagcuacugccuugcu	ugagguaguaguuugugcuguuggucggguugugacauugcccgcuguggagauaacugcgcaagcuacugccuugcu
F18	miR-95	5.6	GL192487.1:2405352..2405407:+	21	21	0	uucaacggguauuuauugagc	ucaauaaauguuuguugaauu	ucaauaaauguuuguugaauugagaugcguuaaauucaacggguauuuauugagc
F18	miR-4253	5.6	GL192386.1:153941..153995:-	32	32	0	agggcauguguucugugugca	cacaacagagcaagcccuca	cacaacagagcaagcccucaacgugggugccugagggcauguguucugugugca
F18	miR-139	5.6	GL193559.1:296265..296322:+	264	248	16	ucuacagugcacgugucucca	uggagacgcggcccuguugga	ucuacagugcacgugucuccagugugacucagaggcuggagacgcggcccuguugga
F18	miR-664a	5.5	GL192963.1:911073..911129:-	13	13	0	caggcugggagacuggugcaca	ggcgccauuccccagacagcc	ggcgccauuccccagacagccuucaccuccaaggcaggcugggagacuggugcaca
F18	miR-3120	5.5	GL192640.1:1106261..1106302:-	155	155	0	ccugucugggacuggacgu	aucaucccugugcgggua	aucaucccugugcggguaaugaccugucugggacuggacgu
F18	miR-6817	5.5	GL193188.1:840532..840591:+	171	171	0	gcucucuggagaccucugag	cugagguagccgguggaccc	cugagguagccgguggacccccagucaccauggcaacgggcucucuggagaccucugag
F18	miR-661	5.5	GL192338.1:3079757..3079819:+	35	35	0	ugccugggucggggcgcaccgc	ggccgcaaguucccagcacu	ugccugggucggggcgcaccgcguggggaguuucccggcagcggccgcaaguucccagcacu
F18	miR-1380	5.5	GL239912.1:70..127:+	27	27	0	uuuuaguccuuuggaaccca	gguuccaaaggacuaaaaaa	gguuccaaaggacuaaaaaaaaaaaggaacacauucauuuuaguccuuuggaaccca
F18	miR-345	5.5	GL193398.1:690164..690230:+	9	7	2	ucugacccuccgugucccccgca	cugggggauggggaggcucagga	cugggggauggggaggcucaggaggugccccgagacagugaccucugacccuccgugucccccgca
F18	miR-6817	5.5	GL193188.1:840586..840645:+	171	171	0	gcucucuggagaccucugag	cugagguagccgguggaccc	cugagguagccgguggacccccagucaccauggcaacgggcucucuggagaccucugag
F18	miR-1298	5.5	GL193151.1:659513..659587:+	45	45	0	uucauucggcuguccagaugua	caucugggcaacugauugaacu	uucauucggcuguccagauguauccaaguaccccguuauuuggcaauaaauacaucugggcaacugauugaacu
F18	miR-326	5.4	GL192819.1:728339..728384:-	35	35	0	ccucugggcccuuccucug	ggggcuugggccuuuugggggg	ccucugggcccuuccucuggccaggggcuugggccuuuugggggg
F18	miR-6919	5.4	GL192606.1:86159..86221:+	22	22	0	ucuccuccuuuccuguggcca	gaagacaggaaguggucaggugggg	gaagacaggaaguggucagguggggucggagugaauggaucucuccuccuuuccuguggcca
F18	miR-9141	5.4	GL193816.1:437461..437518:-	19	19	0	acugaguggcacugccuuguca	ccaaggccugccgcucaccau	ccaaggccugccgcucaccauggucccagcucuggacugaguggcacugccuuguca
F18	miR-324	5.4	GL193760.1:218491..218550:-	106	78	28	ucacugccuacccccagccu	agccuggggcuggcagagagau	agccuggggcuggcagagagauguaaacacaaguccaccucacugccuacccccagccu
F18	miR-3586	5.4	GL193921.1:369947..370015:+	32	32	0	ucccuguccuccgggagcug	aagccuggaacggaaagc	ucccuguccuccgggagcugaccgcccacguccaaaggagggaggggacaaagccuggaacggaaagc
F18	miR-9076	5.4	GL192840.1:736809..736874:+	16	16	0	ucuccuggccccgaccugca	uugguguggggccugggcuca	uugguguggggccugggcucagcuguggcacgacccugacugcugucuccuggccccgaccugca
F18	miR-509	5.4	GL192623.1:1760252..1760308:+	70	53	17	ugauugacaucucugugagua	uacuccagagagcgucaaucac	uacuccagagagcgucaaucacguguaauuaaaugugauugacaucucugugagua
F18	miR-6982	5.4	GL192526.1:1493223..1493284:-	23	23	0	uggccccuggacggccggcugu	cuccugccuccagggccugu	uggccccuggacggccggcugugcugcccucugcaaaugcacuccugccuccagggccugu
F18	miR-9186j	5.4	GL192942.1:128954..129001:-	15	15	0	ugaguggcucugguccugca	cagggccggggcuguugacu	cagggccggggcuguugacuucuguggugaguggcucugguccugca
F18	miR-6817	5.4	GL193188.1:840478..840537:+	171	171	0	gcucucuggagaccucugag	cugagguagccgguggaccc	cugagguagccgguggacccccagucaccauggcaacgggcucucuggagaccucugag
F18	miR-513c	5.4	GL192356.1:3510454..3510516:+	320	320	0	uucccaaggcgcuucucuuuga	agggagaagauccuuaggaaug	agggagaagauccuuaggaaugccaccacuuacaaguuguuucccaaggcgcuucucuuuga
F18	miR-451	5.3	GL192339.1:1870970..1871012:-	7814	7814	0	gaaccguuaccauuacuaa	aguaaugguaacgguuucc	gaaccguuaccauuacuaaacucaguaaugguaacgguuucc
F18	miR-654	5.3	GL195018.1:22554..22608:-	11	11	0	uaugucuguauguccauac	guguccaugcaggcaugca	guguccaugcaggcaugcaugucugcucagguguguaugucuguauguccauac
F18	miR-3586	5.3	GL194577.1:64389..64461:+	15	15	0	ucccuguccuucaggagcuu	guuccuggaggggaggcccu	guuccuggaggggaggcccuucagggcauuguuaccaaaaagccacaugcagucccuguccuucaggagcuu
F18	miR-4530	5.3	GL192360.1:3636316..3636377:+	37	36	1	accagcagaggcuuggagca	cguuccaagcagcugucugcuu	cguuccaagcagcugucugcuucuagacuucuacagcccgaaccagcagaggcuuggagca
F18	miR-326	5.3	GL192819.1:728365..728426:-	35	35	0	ccucugggcccuuccucug	gaagagcccccagggugaggc	gaagagcccccagggugaggcuuuuugggugccaaauguugcccucugggcccuuccucug
F18	miR-3584	5.3	GL194856.1:117366..117429:+	250	250	0	uggaggaggaguuccuguguu	ugcagguccuccugccuccugc	uggaggaggaguuccuguguugugucugucugcaaaccacaugcagguccuccugccuccugc
F18	miR-665	5.3	GL192569.1:847318..847366:-	293	293	0	uggggccugugucucucugca	cgggguggcugggccccaca	cgggguggcugggccccacacugacuguggggccugugucucucugca
F18	miR-500a	5.3	GL192563.1:268454..268516:-	1554	968	586	uaauccuugcuaccugggugaga	augcaccugggcaaggauuccga	uaauccuugcuaccugggugagagugcuuucugaaugcaaugcaccugggcaaggauuccga
F18	miR-7973	5.3	GL193100.1:25272..25331:+	21	21	0	ugugaccccgagaaggcagagc	ccugcuuucccggggccucaacu	ugugaccccgagaaggcagagcugugcagcccggggccugcuuucccggggccucaacu
F18	miR-7374c	5.3	GL193827.1:210421..210482:-	111	111	0	ugaccaaacugcucucugcua	agggagggugggguggucagu	agggagggugggguggucaguggaccaaggugacucuuacugaccaaacugcucucugcua
F18	miR-6318	5.2	GL192544.1:492216..492273:-	25	25	0	uugccugggacucuggaacca	uuuccagccuccugggcaagg	uuuccagccuccugggcaagggaacagucucuuccuuugccugggacucuggaacca
F18	miR-100	5.2	GL192378.1:2563233..2563290:-	264	264	0	aacccguagauccgaacuugu	aagcuugugucuauagguaug	aacccguagauccgaacuuguggugauaguccacacaagcuugugucuauagguaug
F18	miR-3917	5.2	GL193978.1:366162..366246:+	10	10	0	acucggacugugugcuucccc	gggugcacacagucagagugc	acucggacugugugcuuccccggggguccccucgcuccuggggcucuggguggugaaggccgggggugcacacagucagagugc
F18	miR-7398g	5.2	GL193314.1:565505..565559:+	65	65	0	uguguagacacacacgugcau	guguguguguguguacaugca	guguguguguguguacaugcauaaaucuauuuguguguagacacacacgugcau
F18	miR-2454	5.2	GL192801.1:868126..868196:-	12	12	0	acuccucucuggcccugua	uaaggcuagaaauggggcac	uaaggcuagaaauggggcacaggagccacggggggccuguggcugauccccacuccucucuggcccugua
F18	miR-6513	5.1	GL192535.1:1596689..1596748:+	15	15	0	uuugggaugaggccugaagauu	ucguugggcccuagcccagaau	ucguugggcccuagcccagaauuuccaguucaguuauuuugggaugaggccugaagauu
F18	miR-6318	5.1	GL192824.1:799126..799176:+	10	10	0	cugccuggaccccugcucaccgcc	uccugggcuggggcugggcgcgc	uccugggcuggggcugggcgcgcucccugccuggaccccugcucaccgcc
F18	miR-1296	5.1	GL192748.1:389823..389881:-	12	12	0	uaguggggcuaggaaucugcu	cugauucuugggccuacuuuc	cugauucuugggccuacuuucacaaaauuugaggucauaguggggcuaggaaucugcu
F18	miR-1349	5.1	GL192369.1:1140176..1140224:+	204	204	0	acugggcuuggagucagaaga	uucagguucuaacuccacugc	acugggcuuggagucagaagacccagcuucagguucuaacuccacugc
F18	miR-5622	5	GL192457.1:123349..123397:-	25	25	0	uucaccaccuucuccauccu	gaggauaaggggaucaagaa	uucaccaccuucuccauccuggggagaggaggauaaggggaucaagaa
F18	miR-486	1.36134e+06	GL192606.1:145867..145930:-	2670207	2670197	10	uccuguacugagcugccccga	cggggcagcucaguacaggau	uccuguacugagcugccccgagcugggcacagugaacggccucggggcagcucaguacaggau
F18	miR-486	1.27672e+06	GL192606.1:145869..145932:+	2504222	2504212	10	uccuguacugagcugccccga	cggggcagcucaguacaggau	uccuguacugagcugccccgaggccguucacugugcccagcucggggcagcucaguacaggau
F18	miR-21	493603	GL193022.1:197864..197921:-	968172	968105	67	uagcuuaucagacugauguugac	caacagcagucgaugggcu	uagcuuaucagacugauguugacuguugaaucucauggcaacagcagucgaugggcu
F18	miR-26a	162642	GL192457.1:1581416..1581476:-	319006	318969	37	uucaaguaauccaggauaggcu	ccuauucuugauuacuuguuuc	uucaaguaauccaggauaggcuguuuccaucugugaggccuauucuugauuacuuguuuc
F18	miR-26a	162356	GL192394.1:720989..721049:-	318444	318439	5	uucaaguaauccaggauaggcu	ccuauucuugguuacuugcac	uucaaguaauccaggauaggcugugcaggucccaaugggccuauucuugguuacuugcac
F18	miR-191	155415	GL192765.1:1376924..1376989:+	304830	303613	1216	caacggaaucccaaaagcagcu	cugcgcuuggauuucguucccu	caacggaaucccaaaagcagcuguugucuccagagcauuccagcugcgcuuggauuucguucccu
F18	miR-16	119492	GL192977.1:807582..807647:+	234370	234311	59	uagcagcacguaaauauuggc	ccaguauuaacugugcugcugaa	uagcagcacguaaauauuggcguuaagauucuaaaauuaucuccaguauuaacugugcugcugaa
F18	miR-107	87498.8	GL192628.1:163651..163711:-	171617	171579	38	agcagcauuguacagggcuauga	agcuucuuuacagugcugccuu	agcuucuuuacagugcugccuuguagcauucgggucaagcagcauuguacagggcuauga
F18	miR-25	79788.4	GL194658.1:29860..29919:+	156500	156316	184	cauugcacuugucucggucuga	aggcggagacuugggcaauugcu	aggcggagacuugggcaauugcuggacgcugcccgcgcauugcacuugucucggucuga
F18	miR-27b	69796.7	GL192745.1:656778..656841:+	136894	136853	40	uucacaguggcuaaguucugc	agagcuuagcugauuggugaac	agagcuuagcugauuggugaacagugacugguuuccgcuuuguucacaguggcuaaguucugc
F18	miR-101	61162.6	GL193138.1:182462..182520:-	119960	119959	1	uacaguacugugauaacugaa	ucgguuaucaugguaccgau	ucgguuaucaugguaccgaugcuguauaucugaaagguacaguacugugauaacugaa
F18	miR-101	60557.6	GL193175.1:292738..292796:+	118772	118755	17	uacaguacugugauaacugaa	ucaguuaucacagugcugau	ucaguuaucacagugcugaugcuguccauucuaaagguacaguacugugauaacugaa
F18	miR-20a	40313.2	GL193439.1:574103..574160:+	79064	78990	74	uaaagugcuuauagugcaggua	acugcauuaugagcacuuaaa	uaaagugcuuauagugcagguaguguuuaguuaucuacugcauuaugagcacuuaaa
F18	miR-140	33696.1	GL193054.1:580718..580779:-	66084	62880	3204	uaccacaggguagaaccacgga	cagugguuuuacccuauggua	cagugguuuuacccuaugguagguuacgucaugcuguucuaccacaggguagaaccacgga
F18	miR-106b	32544.9	GL194658.1:29428..29486:+	63826	40087	23739	ccgcacuguggguacuugcu	uaaagugcugacagugcaga	uaaagugcugacagugcagauagcgguccugcgugcuaccgcacuguggguacuugcu
F18	miR-107	28372.1	GL192527.1:1319294..1319352:+	55643	55641	2	agcagcauuguacagggcuau	agcuucuuuacaguguugccuugu	agcuucuuuacaguguugccuuguggcauggaguucaagcagcauuguacagggcuau
F18	miR-93	27119.3	GL194658.1:29655..29715:+	53184	53052	132	caaagugcuguucgugcaggua	acugcugagccagcacuuccc	caaagugcuguucgugcagguagcgugauuaccugaccuacugcugagccagcacuuccc
F18	miR-30e	25545.1	GL193963.1:266609..266671:-	50096	45870	4226	uguaaacauccuugacuggaagcu	cuuucagucggauguuuaca	uguaaacauccuugacuggaagcuguaaguuguucagaggagcuuucagucggauguuuaca
F18	miR-144	24616.6	GL192339.1:1870798..1870855:+	48276	29811	18465	uacaguauagaugauguacu	ggauaucaucauauacuguaa	ggauaucaucauauacuguaaguuugcgaugagacacuacaguauagaugauguacu
F18	miR-185	23162.2	GL192766.1:1168566..1168620:+	45422	44955	467	uggagagaaaggcaguuccuga	aggggcuggcuuuccucug	uggagagaaaggcaguuccugaugguccccuccccaggggcuggcuuuccucug
F18	miR-15b	21104.7	GL194697.1:102946..103005:+	41389	39887	1502	uagcagcacaucaugguuuaca	cgaaucauuauuugcugcucu	uagcagcacaucaugguuuacauacuacagucaagaugcgaaucauuauuugcugcucu
F18	miR-183	21065.3	GL192359.1:2684931..2684991:-	41310	41213	97	uauggcacugguagaauucacu	ugaauuaccgaagggccaua	uauggcacugguagaauucacugugaacggucucggucagugaauuaccgaagggccaua
F18	miR-186	17759.6	GL194272.1:100519..100577:+	34826	34820	6	caaagaauucuccuuuugggcu	gcccaaaggugaauuuuuu	caaagaauucuccuuuugggcuuucugauuuuauuuuaagcccaaaggugaauuuuuu
F18	miR-30d	17424.3	GL192915.1:980417..980479:+	34169	34082	87	uguaaacauccccgacuggaagcu	cuuucagucagauguuugcugc	uguaaacauccccgacuggaagcuguaagacagagcaaagcuuucagucagauguuugcugc
F18	miR-23a	16756	GL192799.1:914486..914544:-	32865	32854	11	aucacauugccagggauuucca	gggguuccuggggaugggauuu	gggguuccuggggaugggauuugcugccugucacaaaucacauugccagggauuucca
F18	miR-374b	16436.3	GL194270.1:125355..125407:-	32231	31944	287	auauaauacaaccugcuaagu	cuuaucagguuguauuaucauu	auauaauacaaccugcuaaguguccuagcacuuaucagguuguauuaucauu
F18	miR-30c	15223.3	GL194278.1:131439..131501:-	29852	29807	45	uguaaacauccuacacucucagcu	cugggagaaggcuguuuacucu	uguaaacauccuacacucucagcuguggaaaguaagaaagcugggagaaggcuguuuacucu
F18	miR-425	14901.6	GL192765.1:1377410..1377472:+	29228	24335	4893	aaugacacgaucacucccguuga	caucgggaaugucguguccgcc	aaugacacgaucacucccguugagugggcacccaagaagccaucgggaaugucguguccgcc
F18	miR-150	14023.5	GL192567.1:879575..879632:+	27497	27432	65	ucucccaacccuuguaccagu	cugguacaggcauggggggca	ucucccaacccuuguaccagugcugugccucagucccugguacaggcauggggggca
F18	miR-106a	12851.8	GL193439.1:573653..573708:+	25200	24825	375	caaagugcuuacagugcaggua	acugcagugaaggcacuu	caaagugcuuacagugcagguagugauaugugcaucuacugcagugaaggcacuu
F18	miR-128	12535.7	GL194280.1:105050..105106:-	24580	24530	50	ucacagugaaccggucucuuu	cggggccguagcacugucuga	cggggccguagcacugucugagagguuuacauuucucacagugaaccggucucuuu
F18	miR-128	9641.7	GL192394.1:2614332..2614390:-	18903	18901	2	ucacagugaaccggucucuuu	gggggccgauacacuguacgaga	gggggccgauacacuguacgagagugaguagcaggucucacagugaaccggucucuuu
F18	miR-221	7265	GL193590.1:237640..237704:+	14241	13393	848	agcuacauugucugcuggguuuca	accuggcauacaauguagauuu	accuggcauacaauguagauuucuguguuucuagggcaacagcuacauugucugcuggguuuca
F18	miR-151	7023.1	GL192770.1:1328266..1328321:-	13766	11598	2168	cuagacugaggcuccuugag	ucgaggagcucacagucua	ucgaggagcucacagucuaguaugucucagcccuacuagacugaggcuccuugag
F18	miR-28	6905.3	GL192402.1:1382518..1382580:-	13535	10657	2877	cacuagauugugagcuccugga	aaggagcucacagucuauuga	aaggagcucacagucuauugaguugccuuucugacuuucccacuagauugugagcuccugga
F18	miR-197	5265.6	GL192659.1:872638..872699:+	10319	10298	21	uucaccaccuucuccacccagc	cggguagagagggcaguggga	cggguagagagggcagugggagguaagagcucuucacccuucaccaccuucuccacccagc
F18	miR-96	5008.1	GL192359.1:2684698..2684760:-	9814	9801	2	uuuggcacuagcacauuuuugcu	caaucaugugcagugccaau	uuuggcacuagcacauuuuugcuugugucucuccgcucugagcaaucaugugcagugccaau
F18	miR-374a	4770.5	GL194270.1:173225..173277:-	9349	8413	936	uuauaauacaaccugauaagu	cuuaccagguuguauuguaauu	uuauaauacaaccugauaaguguuacagcacuuaccagguuguauuguaauu
F18	miR-23b	4595.2	GL192745.1:656549..656610:+	9005	8996	9	aucacauugccagggauuaccacg	ggguuccuggcaugcugauuu	ggguuccuggcaugcugauuugugacuuaagauuaaaaucacauugccagggauuaccacg
F18	miR-378	4292.1	GL192580.1:975981..976041:-	8409	8275	134	acuggacuuggagucagaaggc	cuccugacuccagguccugu	cuccugacuccagguccuguguguuaccucgaaauagcacuggacuuggagucagaaggc
F18	miR-30b	4033.2	GL192915.1:984878..984939:+	7903	7832	70	uguaaacauccuacacucagcu	cugggagguggauguuuacuuc	uguaaacauccuacacucagcuguaauaacguggauuggcugggagguggauguuuacuuc
F18	miR-143	4027.8	GL192580.1:1211732..1211787:-	7891	7868	23	ugagaugaagcacuguagcuc	ggugcagugcugcaucucug	ggugcagugcugcaucucuggucagcugggagucugagaugaagcacuguagcuc
F18	miR-455	3993.3	GL192443.1:1814592..1814652:-	7824	4812	3012	uaugugccuuuggacuacauc	gcaguccaugggcauauacacu	uaugugccuuuggacuacaucguggaagccagcaccaugcaguccaugggcauauacacu
F18	miR-340	3608	GL192807.1:55076..55141:+	7077	6949	128	uuauaaagcaaugagacugauu	uccgucucaguuacuuuauagcc	uuauaaagcaaugagacugauugucgugugucggcugugggauccgucucaguuacuuuauagcc
F18	miR-363	2290.9	GL192626.1:742885..742950:+	4486	4469	17	aauugcacgguauccaucugua	cggguggaucacgaugcaauuuu	cggguggaucacgaugcaauuuugauuaguauaauaggagaaaaauugcacgguauccaucugua
F18	miR-342	1820.7	GL192537.1:993138..993196:-	3562	3555	7	ucucacacagaaaucgcaccc	ugcuaucugugauugagggac	ugcuaucugugauugagggacauggcaaauagaauugucucacacagaaaucgcaccc
F18	miR-660	1693.4	GL192563.1:266368..266427:-	3313	3298	15	uacccauugcauaucggaguu	ccuccugugugcauggauuaca	uacccauugcauaucggaguugugaauucucaaagcaccuccugugugcauggauuaca
F18	miR-30a	1559.6	GL194278.1:156199..156263:-	3050	2796	254	uguaaacauccucgacuggaagcu	cuuucagucggauguuugcagcu	uguaaacauccucgacuggaagcugugaaggcacagaugggcuuucagucggauguuugcagcu
F18	miR-500	1372.8	GL192563.1:270273..270335:-	2684	1716	968	augcaccugggcaaggauucuga	uaauccuugcuaccugggugaga	uaauccuugcuaccugggugagagugcuuucugaaugcaaugcaccugggcaaggauucuga
F18	miR-1839	1123.9	GL192700.1:1455330..1455390:+	2199	2151	48	aagguagauagaacaggucuu	agaccuacuuaucuaccaaca	aagguagauagaacaggucuuguuugcaaaauuaauucaagaccuacuuaucuaccaaca
F18	miR-365	951	GL192339.1:3535724..3535785:+	1857	1772	85	uaaugccccuaaaaauccuuau	agggacuuucaggggcagcugu	agggacuuucaggggcagcuguguuuucugacucagucauaaugccccuaaaaauccuuau
F18	miR-8859b	918.9	GL192731.1:1313706..1313762:-	1808	1665	143	uccgcgccuggaguccgccuc	ggucggauuccgugccugga	uccgcgccuggaguccgccucguguuuuugaguccgggucggauuccgugccugga
F18	miR-365	917.1	GL192574.1:564907..564969:-	1791	1772	19	uaaugccccuaaaaauccuuau	agggacuuuugggggcagaugu	agggacuuuugggggcagauguguuuccauuccacuaucauaaugccccuaaaaauccuuau
F18	miR-628	912.5	GL192979.1:870978..871039:+	1782	1625	157	augcugacauauuuacuagag	ucuaguaagaguggcagucgaag	augcugacauauuuacuagaggguaaaauuaauaaccuucuaguaagaguggcagucgaag
F18	miR-129	894.7	GL192359.1:1616685..1616751:+	1746	1116	630	cuuuuugcggucugggcuugc	aagcccuuaccccaaaaaguau	cuuuuugcggucugggcuugcuguuccucucaacaguagucaggaagcccuuaccccaaaaaguau
F18	miR-193a	852.3	GL192339.1:3523989..3524043:+	1662	1648	14	ugggucuuugcgggcgagauga	aacuggccuacaaaguccca	ugggucuuugcgggcgagaugagggugucgguucaacuggccuacaaaguccca
F18	miR-24	730.6	GL192799.1:914161..914220:-	1424	806	617	gugccuacugagcugaaacaca	uggcucaguucagcaggaaca	gugccuacugagcugaaacacaguugauuugugcagacuggcucaguucagcaggaaca
F18	miR-18a	710.9	GL193439.1:573791..573853:+	1397	1160	237	uaaggugcaucuagugcagaua	acugcccuaagugcuccuucu	uaaggugcaucuagugcagauagugaaguagauuagcaucuacugcccuaagugcuccuucu
F18	miR-29b	708.6	GL193403.1:569079..569140:+	1382	1159	222	cuagcaccauuugaaaucagu	cugguuucacaugguggcuuaga	cugguuucacaugguggcuuagauuuuuccaucuuuguaucuagcaccauuugaaaucagu
F18	miR-129	672.6	GL193764.1:335072..335132:+	1310	1115	195	cuuuuugcggucugggcuugc	aagcccuuaccccaaaaa	cuuuuugcggucugggcuugcuguacauaacucaauagccggaagcccuuaccccaaaaa
F18	miR-106a	601.5	GL192626.1:742061..742119:+	1172	1162	10	aaaagugcuuacagugcagguagc	acugcaaugcaagcacuucuua	aaaagugcuuacagugcagguagcuuuuugagaccuacugcaaugcaagcacuucuua
F18	miR-505	508.9	GL192750.1:1335293..1335353:-	989	902	87	ucaacacuugcugguuuccucu	gggagccaggaaguauugau	gggagccaggaaguauugauguuucugccaguuuagcgucaacacuugcugguuuccucu
F18	miR-1306	503.4	GL192766.1:1207833..1207893:+	987	609	378	ccaccuccccugcaaacgucc	acguuggcucugguggugau	ccaccuccccugcaaacguccagugaugcagagguaauggacguuggcucugguggugau
F18	miR-130b	418.5	GL193412.1:413868..413927:+	812	647	165	acucuuucccuguugcacuacu	cagugcaaugaugaaagggca	acucuuucccuguugcacuacugugggccgcugggaagcagugcaaugaugaaagggca
F18	miR-135a	361.1	GL192640.1:1017856..1017917:+	699	660	39	uauggcuuuuuauuccuauguga	uauagggauuggagccguggcg	uauggcuuuuuauuccuaugugauuuuacugcucacucauauagggauuggagccguggcg
F18	miR-24	346.7	GL192745.1:657296..657355:+	673	617	56	uggcucaguucagcaggaaca	gugccuacugagcugauauca	gugccuacugagcugauaucaguucucauuuuacacacuggcucaguucagcaggaaca
F18	miR-421	335.3	GL194270.1:125194..125249:-	650	649	1	aucaacagacauuaauugggc	cucauuaaauguuuguugaau	cucauuaaauguuuguugaaugaaaaacugaaucaucaacagacauuaauugggc
F18	miR-574	311.3	GL193779.1:113909..113967:-	600	353	247	cacgcucaugcacacacccaca	ugagugugugugugugagugugu	ugagugugugugugugagugugugucgcuccggguccacgcucaugcacacacccaca
F18	miR-99b	256.2	GL193718.1:282073..282134:+	501	498	3	cacccguagaaccgaccuugc	caagcucgagucuguggguccgu	cacccguagaaccgaccuugcggggccuucgccgcacacaagcucgagucuguggguccgu
F18	miR-324	248.3	GL193146.1:416220..416276:-	486	385	101	acugccccaggugcugcug	cgcauccccuagggcauuggu	cgcauccccuagggcauugguguaaagcuggagacccacugccccaggugcugcug
F18	miR-126	237.5	GL193170.1:862142..862200:+	457	395	62	ucguaccgugaguaauaaugc	cauuauuacuuuugguacgc	cauuauuacuuuugguacgcgcugugacacuucaaacucguaccgugaguaauaaugc
F18	miR-769	232.5	GL193873.1:36501..36560:-	447	412	35	ugagaccucuggguucugagcu	cugggaucucuggggucuug	ugagaccucuggguucugagcugugacguuccuuccaagcugggaucucuggggucuug
F18	miR-152	208.2	GL192497.1:1383143..1383201:-	399	398	1	ucagugcaugacagaacuug	agguucugugauacacuccgacu	agguucugugauacacuccgacucgggcucuggagcagucagugcaugacagaacuug
F18	miR-181c	202.9	GL192799.1:940214..940274:+	389	314	75	accaucgaccguugaguggac	aacauucaaccugucgguga	aacauucaaccugucggugaguuugggcagcucaggcaaaccaucgaccguugaguggac
F18	miR-32	179.5	GL192486.1:2412277..2412339:+	343	308	35	uauugcacauuacuaaguugca	caauuuagugugugugauauu	uauugcacauuacuaaguugcauguugucacggccuccgugcaauuuagugugugugauauu
F18	miR-383	177.9	GL192956.1:663327..663389:+	341	337	4	agaucagaaggugauuguggcu	ccacagcacugccuggucaga	agaucagaaggugauuguggcuuuggguggauauuaaucagccacagcacugccuggucaga
F18	miR-301a	138.4	GL193022.1:773946..774006:+	264	119	145	gcucugacuuuauugcacuacu	cagugcaauaguauugucaaagc	gcucugacuuuauugcacuacuguacuuuacagcuagcagugcaauaguauugucaaagc
F18	miR-335	125.1	GL192359.1:3267227..3267285:+	237	148	89	ucaagagcaauaacgaaaaau	uuuuucauuauugcuccugacc	ucaagagcaauaacgaaaaauguuugucauaaaccguuuuucauuauugcuccugacc
F18	miR-8859a	107.1	GL192731.1:1313474..1313537:-	208	207	1	uggaucggagccgggguccggag	cggaguccgccucgugguccug	cggaguccgccucgugguccugcgucguggauuugagucguggaucggagccgggguccggag
F18	miR-193b	74.4	GL192574.1:569786..569845:-	137	130	7	aacuggcccacaaagucccgcu	cgggguuuugagggcgaga	cgggguuuugagggcgagaugaguuuauguuuuauccaacuggcccacaaagucccgcu
F18	miR-671	54.1	GL192435.1:2469588..2469649:-	96	67	29	uccgguucucagggcuccaccu	aggaagcccuggaggggcuggag	aggaagcccuggaggggcuggaggugauggauguguuccuccgguucucagggcuccaccu
F18	miR-542	50.4	GL192626.1:485739..485797:+	91	90	1	ugugacagauugauaacugaa	ucggggaucaucaugucacgaga	ucggggaucaucaugucacgagauaccgcugugcacuugugacagauugauaacugaa
F18	miR-138a	45.7	GL193580.1:33456..33515:-	80	76	4	agcugguguugugaaucaggcc	gcuacuucacaacaccagg	agcugguguugugaaucaggccguugccaaucagagaacggcuacuucacaacaccagg
F18	miR-188	32.9	GL192563.1:275143..275203:-	56	54	1	caucccuugcaugguggagg	cucccacaugcaggguuugca	caucccuugcaugguggagggugagcuuucugaaaaccccucccacaugcaggguuugca
F18	miR-1249	30.9	GL192972.1:286351..286410:+	52	51	1	acgcccuucccccccuucuuca	aggagggaggagaugggccaa	aggagggaggagaugggccaaguucccucugccuggaacgcccuucccccccuucuuca
F18	miR-153	27.2	GL193190.1:38363..38423:-	44	32	12	gucauuuuugugaucugcagcu	uugcauagucacaaaagugauc	gucauuuuugugaucugcagcuaguguucucucuccaguugcauagucacaaaagugauc
F18	miR-130a	27	GL192939.1:716080..716141:+	44	37	7	cagugcaauguuaaaagggca	gcucuuuucacauugugcuacu	gcucuuuucacauugugcuacugucugcaccuaccacuagcagugcaauguuaaaagggca
F18	miR-200c	25.9	GL192900.1:540752..540815:-	41	40	1	uaauacugccggguaaugaugga	cgucuuacccagcaguguuugg	cgucuuacccagcaguguuugggugcugguugggagucucuaauacugccggguaaugaugga
F18	miR-424	25.5	GL192626.1:480789..480847:+	41	35	6	cagcagcaauucauguuuuga	caaaacgugaggcgcugcuau	cagcagcaauucauguuuugaagugcuuuaaacgguucaaaacgugaggcgcugcuau
F18	miR-6516	24.3	GL192595.1:315403..315466:+	40	22	18	aucauguaugauacugcaaaca	uuugcaguaacaggugugaaca	uuugcaguaacaggugugaacauucuagcagcaguuugaugaucauguaugauacugcaaaca
F18	miR-219	23.1	GL192386.1:3193315..3193377:-	36	23	13	agaguugagucuggacguccc	ugauuguccaaacgcaauucuc	ugauuguccaaacgcaauucucgagucuauggcucuggccgagaguugagucuggacguccc
F18	miR-302a	15.6	GL193371.1:154027..154081:-	22	13	9	uaaacguggauguacuugcu	uaagugcuuccauguuuua	uaaacguggauguacuugcuuugaaacuaaaaaaguaagugcuuccauguuuua
F18	miR-212	8.5	GL192573.1:895891..895952:+	15	9	6	uaacagucuccagucacggcc	accuuggcucuagacugcuuacu	accuuggcucuagacugcuuacugcccgggccgcccucaguaacagucuccagucacggcc
F18	miR-503	5.9	GL192626.1:481021..481084:+	53	53	0	uagcagcgggaacaguacu	uauuguuucugcugcccgg	uagcagcgggaacaguacugcagugggcgaucggugcucuggaguauuguuucugcugcccgg
F18	miR-652	5.8	GL193098.1:696616..696677:+	6814	6537	277	aauggcgccacuaggguugu	acaacccuaggagagggugccauu	acaacccuaggagagggugccauucacauagacuauaauugaauggcgccacuaggguugu
F18	let-7a	5.7	GL192962.1:696565..696634:-	133533	133531	2	ugagguaguagguuguaua	uauacaaccuacugucuuucc	ugagguaguagguuguauaguuuggggcucggcccugcugugggugacuauacaaccuacugucuuucc
F18	miR-1271	5.7	GL192854.1:738528..738583:+	10480	10398	82	cuuggcaccuaguaagcacu	agugccugcuaugugccag	cuuggcaccuaguaagcacucaguaaauauuuguugagugccugcuaugugccag
F18	miR-320	5.7	GL192401.1:1533379..1533433:+	9009	9009	0	aaaagcuggguugagagggcga	gccuucucuucccgguucuucc	gccuucucuucccgguucuucccggagucgggaaaagcuggguugagagggcga
F18	miR-326	5.7	GL192425.1:1319261..1319319:+	4237	4237	0	ccucugggcccuuccucca	gaggcagggccuuugugaaggcg	gaggcagggccuuugugaaggcgggugguguucggaucgccucugggcccuuccucca
F18	miR-203	5.6	GL192632.1:199386..199444:-	3107	3107	0	gugaaauguuuaggaccacua	gugguucuuaacaguucaacag	gugguucuuaacaguucaacaguucuguagcgcaauugugaaauguuuaggaccacua
F18	miR-345	5.6	GL192537.1:839282..839339:-	500	310	190	gcugacuccuaguccagugcucg	cccugaacuaggggucugga	gcugacuccuaguccagugcucgugauggcuggugggcccugaacuaggggucugga
F18	miR-34a	5.5	GL192618.1:990603..990669:-	236	235	1	uggcagugucuuagcugguu	aaucagcaaguauacugcccua	uggcagugucuuagcugguuguugugaguaauagugcaggaagcaaucagcaaguauacugcccua
F18	miR-125a	5.5	GL193718.1:282709..282769:+	461	461	0	ucccugagacccuuuaaccugu	aggugagguucuugggagcc	ucccugagacccuuuaaccugugaggacauccagggucacaggugagguucuugggagcc
F18	miR-423a	5.5	GL192339.1:779095..779152:-	113655	53225	60430	agcucggucugaggccccuca	ugaggggcagagagcgagacuuu	ugaggggcagagagcgagacuuuucuauuuuccaaaagcucggucugaggccccuca
F18	miR-499	5.5	GL192479.1:1125086..1125140:+	1559	1556	3	uuaagacuugcagugauguuu	gaacaucacagcaagucu	uuaagacuugcagugauguuuaacuccucuccacgugaacaucacagcaagucu
F18	miR-491	5.5	GL192605.1:1374902..1374959:+	50	47	3	aguggggaacccuuccaugag	cuuaugcaagauucccuucuacc	aguggggaacccuuccaugaggaguaggacacuccuuaugcaagauucccuucuacc
F18	miR-27a	5.5	GL192799.1:914302..914362:-	31519	27526	3915	uucacaguggcuaaguucc	agggcuuagcugcuugugagca	agggcuuagcugcuugugagcagaguccacaccaagucguguucacaguggcuaaguucc
F18	miR-195	5.5	GL193146.1:281200..281261:-	405	405	0	uagcagcacagaaauauuggc	caauauuggcugugcugcucca	uagcagcacagaaauauuggcaccggggagaaagucugccaauauuggcugugcugcucca
F18	miR-708	5.5	GL192471.1:1596679..1596745:-	239	192	45	aaggagcuuacaaucuagcug	caacuagacugugagcuucu	aaggagcuuacaaucuagcugggggugaacggcuugcacaugaacgcaacuagacugugagcuucu
F18	let-7e	5.5	GL193718.1:282240..282307:+	605	603	2	ugagguaggagguuguaua	uauacggccuccuagcuuucc	ugagguaggagguuguauaguugaggaggacacccacggagaucacuauacggccuccuagcuuucc
F18	miR-331	5.4	GL192660.1:1036441..1036497:-	3107	2285	822	gccccugggccuauccuaga	ucuagguauggucccagggauc	ucuagguauggucccagggaucccagaucaaaccaggccccugggccuauccuaga
F18	miR-218	5.4	GL192611.1:1564093..1564157:-	38	38	0	uugugcuugaucuaaccaugu	augguucugucaagcaccgcg	uugugcuugaucuaaccaugugguggaacgauggaaacggaacaugguucugucaagcaccgcg
F18	miR-199	5.4	GL192824.1:483345..483400:+	257	257	0	acaguagucugcacauug	guguucagacuaccuguuc	guguucagacuaccuguucagggggcucugaauguguacaguagucugcacauug
F18	miR-26b	5.4	GL192367.1:712625..712683:-	27500	27498	2	uucaaguaauucaggauag	cuguucuccauuacuuggcucg	uucaaguaauucaggauagguugugugcuguccagccuguucuccauuacuuggcucg
F18	miR-182	5.4	GL192359.1:2680667..2680731:-	144448	144427	21	uuuggcaaugguagaacucacacu	ugguucuagacuugccaacu	uuuggcaaugguagaacucacacuggugaggucaugggauccggugguucuagacuugccaacu
F18	miR-155	5.4	GL192725.1:35243..35304:+	1410	1410	0	uuaaugcuaaucgugauaggg	cuacauguuagcauuaaca	uuaaugcuaaucgugauagggguuuuuaccuccgacugacuccuacauguuagcauuaaca
F18	miR-1	5.4	GL193326.1:551474..551535:-	127	127	0	uggaauguaaagaaguauguau	acauacuucuuuauaugcccaua	acauacuucuuuauaugcccauauggacgugcggagcuauggaauguaaagaaguauguau
F18	miR-330	5.4	GL193873.1:321749..321811:+	1357	1018	339	gcaaagcacacggccugcagaga	ucucugggccugugucuuaggcu	ucucugggccugugucuuaggcucugcaagaucaaccgagcaaagcacacggccugcagaga
F18	miR-451	5.4	GL192339.1:1870973..1871020:+	1609829	1609827	2	aaaccguuaccauuacuga	uaaugguaacgguucucuugcu	aaaccguuaccauuacugaguuuaguaaugguaacgguucucuugcu
F18	let-7g	5.4	GL192640.1:1052744..1052823:+	471643	471643	0	ugagguaguaguuuguaca	uacaggccacugccuugcc	ugagguaguaguuuguacaguuugagggucuaugauaccacccgguacaggagauaacuguacaggccacugccuugcc
F18	let-7c	5.3	GL192390.1:2195008..2195075:+	4164	4163	0	ugagguaguagguuguau	acaaccuucuagcuuucc	ugagguaguagguuguaugguuuagaguuacacccugggaguuaacuguacaaccuucuagcuuucc
F18	miR-218	5.3	GL192477.1:553132..553196:+	38	38	0	uugugcuugaucuaaccaugu	augguuccgucaagcaccaug	uugugcuugaucuaaccaugugguugccagguaugaguaaaacaugguuccgucaagcaccaug
F18	miR-7	5.3	GL194164.1:128021..128080:+	56188	56188	0	uggaagacuagugauuuuguu	caagucacagcuuccuca	uggaagacuagugauuuuguuguucugauguacuaugacaacaagucacagcuuccuca
F18	miR-9	5.3	GL192681.1:1316836..1316895:+	475	445	30	ucuuugguuaucuagcuguau	auaaagcuagauaaccgaaa	ucuuugguuaucuagcuguaugagugccacagagccgucauaaagcuagauaaccgaaa
F18	miR-362	5.3	GL192563.1:269805..269864:-	1731	1731	0	aauccuuggaaccuagguguga	acaccuauucaaggauuca	aauccuuggaaccuaggugugagugccauuucagugcaacacaccuauucaaggauuca
F18	miR-9	5.3	GL192365.1:2278228..2278285:+	475	445	30	ucuuugguuaucuagcuguau	auaaagcuagauaaccgaaa	ucuuugguuaucuagcuguaugaguguauuggucuucauaaagcuagauaaccgaaa
F18	miR-99a	5.3	GL192390.1:2194272..2194331:+	6891	6891	0	aacccguagauccgaucuu	gcucgcuucuaugggucug	aacccguagauccgaucuuguggugaaauggacugcgcaagcucgcuucuaugggucug
F18	miR-490	5.3	GL192383.1:2898030..2898087:-	18	18	0	caaccuggaggacuccaugcu	cauggaucuccaggugggu	cauggaucuccaggugggucacguuuagagauacaccaaccuggaggacuccaugcu
F18	miR-1468	5.3	GL194900.1:82742..82806:+	28	28	0	cuccguuugccuguuuugcuga	agcaaaauaagcaaauggaaaa	cuccguuugccuguuuugcugauguucuuuugacucauucucagcaaaauaagcaaauggaaaa
F18	miR-122	5.3	GL193324.1:189965..190023:+	115	115	0	uggagugugacaaugguguuu	acgccauuaucacacuaaaua	uggagugugacaaugguguuuguguccaaacuaucaaacgccauuaucacacuaaaua
F18	let-7f	5.3	GL195419.1:4759..4836:+	371843	371830	12	ugagguaguagauuguaua	uauacaaucuagugccuuccc	ugagguaguagauuguauaguuguggguagugauuguacccuguucaggagauaacuauacaaucuagugccuuccc
F18	miR-92a	5.3	GL193439.1:574355..574412:+	211267	211239	28	uauugcacuugucccggccu	agguugggaucgguugcaaugcu	agguugggaucgguugcaaugcuguguuucuguaugguauugcacuugucccggccu
F18	miR-153	5.2	GL193251.1:140469..140529:+	12	12	0	uugcauagucacaaaagugauc	ucauuuuugugauguugcagcu	ucauuuuugugauguugcagcuaguaauaugagcccaguugcauagucacaaaagugauc
F18	miR-181a	5.2	GL192718.1:1518530..1518590:+	42311	42308	3	aacauucaacgcugucgguga	ccaccgaccguugacuguacc	aacauucaacgcugucggugaguuugggauuugaaaaaaccaccgaccguugacuguacc
F18	miR-9	5.2	GL193527.1:316027..316086:-	475	445	30	ucuuugguuaucuagcuguau	auaaagcuagauaaccgaaa	ucuuugguuaucuagcuguaugagugguguggagucuucauaaagcuagauaaccgaaa
F18	miR-31	5.2	GL192500.1:35031..35090:-	280	266	14	aggcaagaugcuggcauagcu	ugcuaugccaacauauugccauc	aggcaagaugcuggcauagcuguugaacugagaaccugcuaugccaacauauugccauc
F18	miR-429	5.2	GL194360.1:56460..56515:+	32	32	0	uaauacugucugguaaugcc	cuuaccagacacgguuaga	cuuaccagacacgguuagaucuggguucuguugucuaauacugucugguaaugcc
F18	miR-599	5.2	GL192374.1:1916685..1916743:+	23	23	0	uuugauaagcugacaugggaca	uugugucaguuuaucaaacc	uuugauaagcugacaugggacagggacucuuuucacuguugugucaguuuaucaaacc
F18	miR-181d	5.2	GL192799.1:940396..940465:+	330	330	0	aacauucauuguugucggugg	accgagggaugaaugucacugugg	aacauucauuguugucgguggguugugaggacggaggccagacccaccgagggaugaaugucacugugg
F18	miR-1296	5.2	GL193042.1:639647..639712:+	690	689	0	uuagggcccuggcuccaucu	guggggcuucgacccuaacc	uuagggcccuggcuccaucuccuuuaggaaaaccuucuguggggaguggggcuucgacccuaacc
F18	miR-22	5.2	GL192573.1:1172554..1172612:+	8594	8353	241	aagcugccaguugaagaacu	aguucuucaguggcaagcuuua	aguucuucaguggcaagcuuuauguccugacccagcuaaagcugccaguugaagaacu
F18	miR-98	5.2	GL193501.1:205134..205217:+	18862	18851	11	ugagguaguaaguuguauu	uauacaacuuacuacuuucccu	ugagguaguaaguuguauuguugugggguguagggauuuuaggccccaauuagaagauaacuauacaacuuacuacuuucccu
F18	miR-145	5.2	GL192580.1:1210268..1210329:-	449	410	39	guccaguuuucccaggaaucccu	auuccuggaaauacuguucuu	guccaguuuucccaggaaucccuuagaugcuaagauggggauuccuggaaauacuguucuu
F18	miR-339	5.2	GL193100.1:861670..861724:+	22616	22190	426	ucccuguccuccaggagcuca	ugagcuccucgaggccaga	ucccuguccuccaggagcucacuuacauccggccgugagcuccucgaggccaga
F18	miR-7	5.2	GL192411.1:645757..645821:-	56630	56578	52	uggaagacuagugauuuuguu	aacaaaucacagucugccaua	uggaagacuagugauuuuguuguuuuuagauaacuaaaucgacaacaaaucacagucugccaua
F18	miR-146a	5.2	GL192343.1:4040263..4040321:+	8480	8480	0	ugagaacugaauuccaugg	gugaaguucaguucuucag	ugagaacugaauuccauggguugugucagugucagaccugugaaguucaguucuucag
F18	miR-92a	5.2	GL192626.1:742723..742780:+	210302	210302	0	uauugcacuugucccggccu	guggggauuuguggcauuacu	guggggauuuguggcauuacuuguguucuauauaaaguauugcacuugucccggccu
F18	miR-125b	5.2	GL192390.1:2240130..2240190:+	660	647	13	ucccugagacccuaacuugu	acaagucaggcucuugggacc	ucccugagacccuaacuugugagguauuuuaguaacaucacaagucaggcucuugggacc
F18	miR-19b	5.2	GL192626.1:742583..742645:+	19024	19024	0	ugugcaaauccaugcaaaacu	uuuugcagguuugcauuucagc	uuuugcagguuugcauuucagcguauauauguauauauggcugugcaaauccaugcaaaacu
F18	miR-454	5.1	GL193022.1:782236..782293:+	1564	1564	0	uagugcaauauugcuuauagg	uaucgauauugucucugc	uaucgauauugucucugcuguguaaauagcucugaguagugcaauauugcuuauagg
F18	miR-16	5.1	GL194697.1:103091..103155:+	234407	234357	48	uagcagcacguaaauauuggc	accaauauuauugugcugcuuu	uagcagcacguaaauauuggcguagugaaauaaguacuaaacaccaauauuauugugcugcuuu
F18	miR-199	5.1	GL192505.1:131115..131168:-	257	257	0	acaguagucugcacauug	guguucagacuaccuguuc	guguucagacuaccuguucaggacaaugccguuguacaguagucugcacauug
F18	miR-29b	5.1	GL192359.1:3536407..3536468:-	1169	1156	8	cuagcaccauuugaaaucagu	gcugguuucauauggugguuuaga	gcugguuucauauggugguuuagauuuaaauagugauugucuagcaccauuugaaaucagu
F18	miR-107	5.1	GL192611.1:1387184..1387244:-	171393	171391	2	agcagcauuguacagggcuauga	ggcuucuuuacagugcugccuugu	ggcuucuuuacagugcugccuuguugcauauggaucaagcagcauuguacagggcuauga
F18	let-7a	5.1	GL192378.1:2557525..2557592:-	133659	133659	0	ugagguaguagguuguaua	uacagccuccuagcuuucc	ugagguaguagguuguauaguuuagaauuacaucaagggagauaacuguacagccuccuagcuuucc
F18	miR-204	5.1	GL192399.1:1567441..1567501:-	37	37	0	uucccuuugucauccuaugccu	gcugggaaggcaaagggacgu	uucccuuugucauccuaugccugagaauauaugaaggaggcugggaaggcaaagggacgu
F18	miR-19a	5.1	GL193439.1:573941..573995:+	3339	3339	0	ugugcaaaucuaugcaaaacu	uuuugcauaguugcacuac	uuuugcauaguugcacuacaagaagaauguaguugugcaaaucuaugcaaaacu
F18	miR-146b	5.1	GL192371.1:1454416..1454474:+	4139	4111	28	ugagaacugaauuccauaggcu	gaccuagggacucaguucug	ugagaacugaauuccauaggcugugagcucgagcaaacgaccuagggacucaguucug
F18	miR-148a	5	GL192349.1:3370253..3370311:+	181720	181228	492	ucagugcacuacagaacuuu	aaaguucugagacacuccgacu	aaaguucugagacacuccgacucugaauaugauagaagucagugcacuacagaacuuu
F18	miR-361	5	GL194587.1:95088..95149:+	4181	2843	1338	ucccccaggugugauucugauuu	uuaucagaaucuccagggguac	uuaucagaaucuccagggguacuuauaauuugaaaaagucccccaggugugauucugauuu
F18	miR-194	5	GL192719.1:625204..625262:-	594	594	0	uguaacagcaacuccaugugga	caguggagaugcuguuacuuu	uguaacagcaacuccauguggacuguguguuaauuuccaguggagaugcuguuacuuu
F18	miR-19b	5	GL193439.1:574238..574297:+	19013	19004	9	ugugcaaauccaugcaaaacu	aguuuugcagguuugcaucca	aguuuugcagguuugcauccagcugugugauauucugcugugcaaauccaugcaaaacu
F18	miR-125b	5	GL192378.1:2515332..2515393:-	663	663	0	ucccugagacccuaacuugu	ggguuaggcucuugggagc	ucccugagacccuaacuugugauguuuacgguuuaaauccacggguuaggcucuugggagc
F18	miR-449a	5	GL193930.1:72567..72629:+	102	102	0	uggcaguguauuguuagcug	gcuaacaugcaacugcuauc	uggcaguguauuguuagcugguugaauauaugaaugguaucagcuaacaugcaacugcuauc
F18	miR-138a	5	GL192338.1:2989502..2989571:+	73	73	0	agcugguguugugaaucaggcc	cuauuucaccacaccaggguu	agcugguguugugaaucaggccgacgagcagcgcauccucuaacccggcuauuucaccacaccaggguu
F18	miR-6529	5	GL192422.1:284717..284777:+	1336	1265	71	gagagaucagaggcgcaga	ccugugccuuuuaccucuuua	gagagaucagaggcgcagagugcgucaaugucaaugaagccugugccuuuuaccucuuua
M12	let-7d	40581.3	GL192683.1:811339..811418:-	79589	79577	12	ugagguaguaguuugugcuguu	cugcgcaagcuacugccuugcua	ugagguaguaguuugugcuguuggucggguugugacauugcccgcuguggagauaacugcgcaagcuacugccuugcua
M12	miR-760	696.1	GL193445.1:210219..210279:-	1364	1350	14	uggcucugcgaggucggcuca	agcaggccugucagggcguug	uggcucugcgaggucggcucaaggugggucuggauauugagcaggccugucagggcguug
M12	miR-1388	233.8	GL193319.1:490724..490783:-	449	193	256	aucucagguuugucagcccgcg	aggacuguccagccugagaaugg	aggacuguccagccugagaauggugucuccagggucaaucucagguuugucagcccgcg
M12	miR-6165	167	GL192402.1:2978063..2978121:-	324	323	1	aagcaggauuuagacuacaauau	uguugucguucccccugcuc	aagcaggauuuagacuacaauauagcuguuaagugcuguguugucguucccccugcuc
M12	miR-3613	113.5	GL192977.1:852587..852646:+	215	201	14	acaaaaaaaaaagcccaacccu	uguuguacuuuuuuuuuugu	uguuguacuuuuuuuuuuguucguugcauuuuuaggaacaaaaaaaaaagcccaacccu
M12	miR-6902	55.7	GL194910.1:66063..66118:-	99	94	5	auccucacaggaggcgggcucu	agccugcccucugcuaggauca	agccugcccucugcuaggaucagucagcucgugauccucacaggaggcgggcucu
M12	miR-139	36.9	GL193559.1:296265..296324:+	63	40	23	uggagacgcggcccuguuggagu	ucuacagugcacgugucuccagu	ucuacagugcacgugucuccagugugacucagaggcuggagacgcggcccuguuggagu
M12	miR-502b	34.5	GL192563.1:268455..268516:-	59	57	2	augcaccugggcaaggauuccg	uaauccuugcuaccugggugaga	uaauccuugcuaccugggugagagugcuuucugaaugcaaugcaccugggcaaggauuccg
M12	miR-3925	28.5	GL192567.1:1987623..1987680:-	48	47	1	gcuccaguggccugugacuga	caguuucaggcccuggggaca	gcuccaguggccugugacugaccgacucguggcucucaguuucaggcccuggggaca
M12	miR-3200	20.9	GL192437.1:1118691..1118755:-	40	15	25	aaucugagaaggugcacaagguuu	caccuugcgcuccucagguccgc	aaucugagaaggugcacaagguuuguguccaguacgcuccacaccuugcgcuccucagguccgc
M12	miR-661	18.8	GL193760.1:218489..218550:-	28	24	4	agccuggggcuggcagagagau	ccucacugccuacccccagccugu	agccuggggcuggcagagagauguaaacacaaguccaccucacugccuacccccagccugu
M12	miR-3064	14.4	GL193155.1:206939..207003:+	23	22	1	ucuggcuguuguggugugcaa	ugccacacugcaacaccuuacag	ucuggcuguuguggugugcaaaacucuguacauugcuauuuugccacacugcaacaccuuacag
M12	miR-741	13.8	GL192460.1:1809303..1809361:+	19	14	5	uacguagauauauauguauuuu	uauauauauauauguacguaugu	uauauauauauauguacguauguguauaugaauguauacguagauauauauguauuuu
M12	miR-192	11	GL192719.1:624917..624974:-	13	12	1	augaccuaugaacugacagac	ucugucauuuuuguaggcca	augaccuaugaacugacagacaauuuggcuaagucugucugucauuuuuguaggcca
M12	miR-501	10.8	GL192563.1:265060..265119:-	12	11	1	aaugcaccugggcaaggguuca	aauccuugcugucugggugcuagugc	aauccuugcugucugggugcuagugcugucucaaugcaaugcaccugggcaaggguuca
M12	miR-5787	9.6	GL192667.1:1467453..1467505:+	10	8	2	aggcugggagaagaugagggaugu	uccccaucucccucccugcagc	aggcugggagaagaugagggauguaucucauccccaucucccucccugcagc
M12	miR-4747	9.5	GL193190.1:416..472:-	19	18	1	ugggaaggaggacgcugcuaaca	ccggcagcucuuccacccaga	ccggcagcucuuccacccagagcagcucaucacugggaaggaggacgcugcuaaca
M12	miR-3622b	9.4	GL192768.1:36388..36448:+	17	13	4	cggcauggucagagagcguca	gacacuguuuggccacgccccuc	cggcauggucagagagcgucagcguugucaugguagcgacacuguuuggccacgccccuc
M12	miR-3065	8.7	GL192862.1:984581..984644:+	8	7	1	ucaacaaaaucacugaugcuggag	ucagcaccaggauauuguugggg	ucaacaaaaucacugaugcuggaguugcaugugucaccacucagcaccaggauauuguugggg
M12	miR-6973b	8.3	GL193569.1:271153..271216:+	16	9	7	ugcucucucugggucacugcagg	ucagcaguagcccggggagca	ucagcaguagcccggggagcagaacuccaucuguacccacugcucucucugggucacugcagg
M12	miR-509	7.7	GL192623.1:1760252..1760310:+	6	3	3	ugauugacaucucugugaguaga	uacuccagagagcgucaauca	uacuccagagagcgucaaucacguguaauuaaaugugauugacaucucugugaguaga
M12	miR-210	7	GL192404.1:1048706..1048768:-	4	2	2	gcugugcgugugugugugcauu	ugcgcgcgcacacacacacacaca	gcugugcgugugugugugcauuuacccguaagugugcgugcgcgcgcacacacacacacaca
M12	miR-134	6.6	GL192385.1:2734712..2734778:-	6	5	1	ugugacuguuccugguauu	caaccauaggcagucacacaca	ugugacuguuccugguauugauugcauuuguuaguuguacagugcaaccauaggcagucacacaca
M12	miR-6918	6.6	GL193748.1:166624..166691:-	3	2	1	ugcugagggagggaaccugcag	caggucccuucccauagcagacc	ugcugagggagggaaccugcagccaccuaaaacugccaagccugcaggucccuucccauagcagacc
M12	miR-1298	6.1	GL194881.1:57864..57913:-	19	19	0	uaucugggggggcaugggaag	ucccaugcucccccagaucag	ucccaugcucccccagaucagugucucuuaucugggggggcaugggaag
M12	miR-5586	5.9	GL192862.1:1212825..1212883:-	50	50	0	aagagugagucugggcagggcaa	gcccugcccggugcugacucucga	aagagugagucugggcagggcaaccccccagggagcccugcccggugcugacucucga
M12	miR-6928	5.9	GL192703.1:1008038..1008103:-	3	2	1	cagcuguuugggaccaaaggugua	acaucguggaccuggacagcga	acaucguggaccuggacagcgacacggcagacaaguacuugcagcuguuugggaccaaaggugua
M12	miR-3120	5.9	GL192505.1:125379..125440:+	327	327	0	cacagcaaguguagacaggcag	gccugucugugccugcuguaca	gccugucugugccugcuguacaggugagcggauguucugcacagcaaguguagacaggcag
M12	miR-4253	5.8	GL192386.1:153939..153998:-	2	1	1	agggcauguguucugugugcagg	uggcacaacagagcaagcccucaa	uggcacaacagagcaagcccucaacgugggugccugagggcauguguucugugugcagg
M12	miR-6373	5.7	GL193748.1:166632..166691:+	17	17	0	uaugggaagggaccugcaggcuu	guggcugcagguucccucccucagc	uaugggaagggaccugcaggcuuggcaguuuuagguggcugcagguucccucccucagc
M12	miR-7843	5.7	GL193934.1:414583..414652:-	15	15	0	cagggcagguaggacagggcgu	gcccugccugaccuucccuagug	cagggcagguaggacagggcguguggcagaggggaggugccucagcgcccugccugaccuucccuagug
M12	miR-7354	5.7	GL193251.1:401140..401207:-	13	13	0	ugaggaagcagugaugggcacg	ugcccacacuggcuuccuccaca	ugaggaagcagugaugggcacggccguucacacauggcugaucgugcccacacuggcuuccuccaca
M12	miR-2276	5.7	GL192581.1:1912099..1912159:-	2	1	1	ucugcaaggccaaagagccacuc	ugguucuuuggucuuucagcc	ugguucuuuggucuuucagccaugacccgaccuucugucugcaaggccaaagagccacuc
M12	miR-4459	5.7	GL192386.1:1436717..1436763:-	14	14	0	gcaggaggaggaggcgcg	cagccagcaccgcgagcugcag	gcaggaggaggaggcgcgacgccgcagccagcaccgcgagcugcag
M12	miR-7383	5.6	GL192938.1:111666..111726:-	339	339	0	ggaggcucggcugucuguggcc	uggcagccagccgaggcugcuccug	uggcagccagccgaggcugcuccugcugcuggcagacaggaggcucggcugucuguggcc
M12	miR-290	5.6	GL193724.1:8279..8339:+	16	16	0	acucaaacugugggggcacuuu	agugccgccauuuuuugagugu	acucaaacugugggggcacuuucuguucuaaguagggaagugccgccauuuuuugagugu
M12	miR-1199	5.5	GL192817.1:405401..405466:-	17	14	3	acugagccucccaguugcccca	ggggguaccugcguggcucagu	acugagccucccaguugccccaggagaagagauacagcuagaaggggguaccugcguggcucagu
M12	miR-3079	5.4	GL192765.1:662644..662703:-	29	29	0	aaggcucaggaucugguaguag	gcgccagcuccugcgccgacu	aaggcucaggaucugguaguagauguagagcagcuccugcgccagcuccugcgccgacu
M12	miR-7150	5.4	GL192871.1:889142..889201:-	1201	1201	0	uuggcagggaugaggacauuga	cguggcuucaccccccaccu	uuggcagggaugaggacauugacccuguccuuccuuggucguggcuucaccccccaccu
M12	miR-6752	5.4	GL192492.1:638001..638062:-	63	63	0	ugggggugggaugcaaacaggu	cuguuguuucuccccucauagcu	ugggggugggaugcaaacagguaggaguugggcuuuaccuguuguuucuccccucauagcu
M12	miR-7212	5.3	GL193873.1:37389..37446:-	15	15	0	ucugggggacaggaauaguggga	cccuuccugucucccacagc	ucugggggacaggaauagugggaggguaccuaacccccccuuccugucucccacagc
M12	miR-4530	5.3	GL192360.1:3636317..3636378:+	12	12	0	accagcagaggcuuggagcag	guuccaagcagcugucugcuuc	guuccaagcagcugucugcuucuagacuucuacagcccgaaccagcagaggcuuggagcag
M12	miR-4767	5.3	GL193187.1:306366..306417:+	14	14	0	ggcgggcgggggggggagg	ucccucccccccugcccc	ggcgggcgggggggggagggcuguuuaggauucucccucccccccugcccc
M12	miR-7398g	5.3	GL193314.1:565505..565559:+	12	12	0	uguguagacacacacgugcau	guguguguguguguacaugca	guguguguguguguacaugcauaaaucuauuuguguguagacacacacgugcau
M12	miR-1411	5.2	GL193243.1:639584..639643:+	43	43	0	gagauagaaagaggaagggacg	ugccuuccucuuccuccg	ugccuuccucuuccuccguccuaguaaaacuaaacaggagauagaaagaggaagggacg
M12	miR-9331	5.2	GL192420.1:2072292..2072351:-	44	44	0	acaggcugguggguauaggaggu	cuccaggcccaacagccugccc	acaggcugguggguauaggagguguuucauucagcaccuccaggcccaacagccugccc
M12	miR-506a	5.2	GL192623.1:1797815..1797873:+	15	15	0	ugaauggcaccuuucugaguaga	uacucaggaaggcaucauucaca	uacucaggaaggcaucauucacauagauggauuugugaauggcaccuuucugaguaga
M12	miR-6391	5.2	GL193139.1:777126..777184:-	25	25	0	agaggcacugcuaaccuggg	caggggggaaguaccuguuu	agaggcacugcuaaccugggccuggccacaagaaagcccaggggggaaguaccuguuu
M12	miR-664a	5.2	GL192963.1:911043..911095:-	11	11	0	caggcugggagacuggugcacagg	ugugugcuggcucccugggagcugca	caggcugggagacuggugcacaggggugugugcuggcucccugggagcugca
M12	miR-3191	5.1	GL193044.1:511453..511525:-	13	13	0	cggggacggggacgggga	cucgcccgcuucuuccag	cucgcccgcuucuuccagcauccuggccggcggcggggccgcgcggggcggcgacggggacggggacgggga
M12	miR-6391	5.1	GL193139.1:777164..777230:-	25	25	0	agaggcacugcuaaccuggg	cagagagugcuggagc	cagagagugcuggagcuggagcuuuuggagaagcuuccauagagaaagaggcacugcuaaccuggg
M12	miR-4676	5.1	GL194985.1:54464..54526:+	116	116	0	aacuguuugcagaggaagcugaga	ucagucucaucugcaaagaaguaa	aacuguuugcagaggaagcugagacuuuguaacacaucucagucucaucugcaaagaaguaa
M12	miR-7854	5	GL192628.1:1155868..1155933:-	18	18	0	ggaggugaugaacuggcuu	gucaguuugggcugugcu	gucaguuugggcugugcuggugggggaaggacccgagcuggcuguuggaggugaugaacuggcuu
M12	miR-134	5	GL192492.1:301966..302031:-	12	12	0	acugugggcgaguggcagggu	ccgccuuucucccuuacagagg	acugugggcgaguggcaggguaccagugcgaggagacugaugcccgccuuucucccuuacagagg
M12	let-7f	1.02807e+06	GL195419.1:4759..4836:+	2016502	2016500	2	ugagguaguagauuguauaguu	cuauacaaucuagugccuuccc	ugagguaguagauuguauaguuguggguagugauuguacccuguucaggagauaacuauacaaucuagugccuuccc
M12	let-7a	590884	GL192962.1:696565..696634:-	1158985	1158962	23	ugagguaguagguuguauaguu	cuauacaaccuacugucuuucc	ugagguaguagguuguauaguuuggggcucggcccugcugugggugacuauacaaccuacugucuuucc
M12	miR-486	219061	GL192606.1:145867..145930:-	429669	429548	121	uccuguacugagcugccccga	cggggcagcucaguacaggau	uccuguacugagcugccccgagcugggcacagugaacggccucggggcagcucaguacaggau
M12	miR-486	218194	GL192606.1:145869..145933:+	427968	426673	1295	uccuguacugagcugccccga	cggggcagcucaguacaggaug	uccuguacugagcugccccgaggccguucacugugcccagcucggggcagcucaguacaggaug
M12	miR-140	145966	GL193054.1:580718..580779:-	286297	286279	18	accacaggguagaaccacgga	cagugguuuuacccuaugguagg	cagugguuuuacccuaugguagguuacgucaugcuguucuaccacaggguagaaccacgga
M12	miR-423a	122079	GL192339.1:779093..779152:-	239443	238048	1395	ugaggggcagagagcgagacuuu	agcucggucugaggccccucagu	ugaggggcagagagcgagacuuuucuauuuuccaaaagcucggucugaggccccucagu
M12	let-7g	119943	GL192640.1:1052744..1052823:+	235254	235252	2	ugagguaguaguuuguacaguu	cuguacaggccacugccuugcc	ugagguaguaguuuguacaguuugagggucuaugauaccacccgguacaggagauaacuguacaggccacugccuugcc
M12	miR-107	75742.7	GL192628.1:163651..163711:-	148558	148539	19	agcagcauuguacagggcuauga	agcuucuuuacagugcugccuug	agcuucuuuacagugcugccuuguagcauucgggucaagcagcauuguacagggcuauga
M12	miR-25	69090.8	GL194658.1:29860..29919:+	135517	133918	1599	cauugcacuugucucggucuga	aggcggagacuugggcaauugcu	aggcggagacuugggcaauugcuggacgcugcccgcgcauugcacuugucucggucuga
M12	miR-185	36700.6	GL192766.1:1168566..1168622:+	71977	71832	145	uggagagaaaggcaguuccuga	aggggcuggcuuuccucuggu	uggagagaaaggcaguuccugaugguccccuccccaggggcuggcuuuccucuggu
M12	miR-142	22351.8	GL194178.1:179553..179617:+	43833	43827	5	cccauaaaguagaaagcacua	aguguuuccuacuuuauggauga	cccauaaaguagaaagcacuacuaacagcacuggaggguguaguguuuccuacuuuauggauga
M12	miR-128	15589.6	GL194280.1:105050..105106:-	30570	30568	2	ucacagugaaccggucucuuu	cggggccguagcacugucugag	cggggccguagcacugucugagagguuuacauuucucacagugaaccggucucuuu
M12	miR-16	14686.8	GL194697.1:103091..103155:+	28799	28751	48	uagcagcacguaaauauuggcg	accaauauuauugugcugcuuu	uagcagcacguaaauauuggcguagugaaauaaguacuaaacaccaauauuauugugcugcuuu
M12	miR-16	14669.9	GL192977.1:807582..807646:+	28766	28765	1	uagcagcacguaaauauuggcg	ccaguauuaacugugcugcuga	uagcagcacguaaauauuggcguuaagauucuaaaauuaucuccaguauuaacugugcugcuga
M12	miR-21	13090.6	GL193022.1:197862..197921:-	25668	25655	13	uagcuuaucagacugauguuga	caacagcagucgaugggcugu	uagcuuaucagacugauguugacuguugaaucucauggcaacagcagucgaugggcugu
M12	miR-26b	12017.2	GL192367.1:712625..712683:-	23562	23560	2	uucaaguaauucaggauagguu	ccuguucuccauuacuuggcucg	uucaaguaauucaggauagguugugugcuguccagccuguucuccauuacuuggcucg
M12	miR-128	11116.3	GL192394.1:2614332..2614390:-	21803	21797	6	ucacagugaaccggucucuuu	gggggccgauacacuguacgaga	gggggccgauacacuguacgagagugaguagcaggucucacagugaaccggucucuuu
M12	miR-23a	10541.7	GL192799.1:914486..914544:-	20676	20629	47	aucacauugccagggauuucca	gggguuccuggggaugggauuu	gggguuccuggggaugggauuugcugccugucacaaaucacauugccagggauuucca
M12	miR-29a	10225.4	GL192359.1:3536027..3536087:-	20049	20047	2	uagcaccaucugaaaucgguua	acugauuucuuuugguguuca	acugauuucuuuugguguucagagucaauauaauuuucuagcaccaucugaaaucgguua
M12	miR-26a	8561.5	GL192457.1:1581416..1581476:-	16784	16779	5	uucaaguaauccaggauaggcu	ccuauucuugauuacuuguuuc	uucaaguaauccaggauaggcuguuuccaucugugaggccuauucuugauuacuuguuuc
M12	miR-26a	8468.4	GL192394.1:720988..721049:-	16601	16600	1	uucaaguaauccaggauaggcu	ccuauucuugguuacuugcacg	uucaaguaauccaggauaggcugugcaggucccaaugggccuauucuugguuacuugcacg
M12	miR-92a	6316.6	GL193439.1:574355..574414:+	12381	12235	146	uauugcacuugucccggccugu	agguugggaucgguugcaaugcu	agguugggaucgguugcaaugcuguguuucuguaugguauugcacuugucccggccugu
M12	miR-92a	6034.1	GL192626.1:742721..742782:+	11827	11812	15	uauugcacuugucccggccugu	ggguggggauuuguggcauuacu	ggguggggauuuguggcauuacuuguguucuauauaaaguauugcacuugucccggccugu
M12	miR-24	5353.7	GL192799.1:914159..914220:-	10492	10457	35	uggcucaguucagcaggaacagg	gugccuacugagcugaaacacagu	gugccuacugagcugaaacacaguugauuugugcagacuggcucaguucagcaggaacagg
M12	miR-1839	5223.2	GL192700.1:1455330..1455393:+	10239	10233	6	aagguagauagaacaggucuug	agaccuacuuaucuaccaacagca	aagguagauagaacaggucuuguuugcaaaauuaauucaagaccuacuuaucuaccaacagca
M12	miR-144	3850.2	GL192339.1:1870798..1870855:+	7543	7436	107	ggauaucaucauauacuguaagu	uacaguauagaugauguacu	ggauaucaucauauacuguaaguuugcgaugagacacuacaguauagaugauguacu
M12	miR-221	3587.6	GL193590.1:237640..237703:+	7028	6257	771	agcuacauugucugcuggguuuc	accuggcauacaauguagauuu	accuggcauacaauguagauuucuguguuucuagggcaacagcuacauugucugcuggguuuc
M12	miR-181a	3137.3	GL192718.1:1518530..1518589:+	6145	6009	136	aacauucaacgcugucggugaguu	accaccgaccguugacuguac	aacauucaacgcugucggugaguuugggauuugaaaaaaccaccgaccguugacuguac
M12	miR-181a	3096.1	GL192393.1:3052784..3052846:+	6066	6010	56	aacauucaacgcugucggugaguu	accaucgaccguugauuguacc	aacauucaacgcugucggugaguuuggaauuaaaaucaaaaccaucgaccguugauuguacc
M12	miR-93	2721.6	GL194658.1:29655..29717:+	5329	5320	9	caaagugcuguucgugcagguag	acugcugagccagcacuucccga	caaagugcuguucgugcagguagcgugauuaccugaccuacugcugagccagcacuucccga
M12	miR-181b	2698.9	GL192718.1:1519771..1519829:+	5286	5283	3	aacauucauugcugucgguggguu	cucacugaucaaugaaugca	aacauucauugcugucgguggguuugagucugaaucaacucacugaucaaugaaugca
M12	miR-1307	2267.1	GL192371.1:2214128..2214189:-	4446	4174	272	acucggcguggcgucggucgug	ucgaccggaccucgaccggcucg	ucgaccggaccucgaccggcucgucuauguugccaaucgacucggcguggcgucggucgug
M12	miR-6529	2248.4	GL192422.1:284717..284777:+	4402	4396	6	gagagaucagaggcgcagagu	ccugugccuuuuaccucuuua	gagagaucagaggcgcagagugcgucaaugucaaugaagccugugccuuuuaccucuuua
M12	miR-181b	2105.9	GL192393.1:3052970..3053031:+	4123	4121	2	aacauucauugcugucgguggguu	cucacugaacaaugaaugcaa	aacauucauugcugucgguggguugaacuguguggacaagcucacugaacaaugaaugcaa
M12	miR-98	2034.2	GL193501.1:205134..205217:+	3981	3936	44	ugagguaguaaguuguauuguu	uauacaacuuacuacuuucccu	ugagguaguaaguuguauuguugugggguguagggauuuuaggccccaauuagaagauaacuauacaacuuacuacuuucccu
M12	miR-106b	1795.5	GL194658.1:29428..29488:+	3512	2365	1147	uaaagugcugacagugcagau	ccgcacuguggguacuugcugc	uaaagugcugacagugcagauagcgguccugcgugcuaccgcacuguggguacuugcugc
M12	miR-23b	1575.5	GL192745.1:656548..656608:+	3082	2998	84	aucacauugccagggauuacca	uggguuccuggcaugcugauuu	uggguuccuggcaugcugauuugugacuuaagauuaaaaucacauugccagggauuacca
M12	miR-8859b	1435.4	GL192731.1:1313704..1313762:-	2821	2814	7	uccgcgccuggaguccgccucg	ggucggauuccgugccuggagu	uccgcgccuggaguccgccucguguuuuugaguccgggucggauuccgugccuggagu
M12	miR-186	1155.1	GL194272.1:100519..100580:+	2257	2227	30	caaagaauucuccuuuugggcu	gcccaaaggugaauuuuuuggg	caaagaauucuccuuuugggcuuucugauuuuauuuuaagcccaaaggugaauuuuuuggg
M12	miR-106a	1055.4	GL193439.1:573653..573712:+	2062	1854	208	caaagugcuuacagugcagguag	acugcagugaaggcacuuguag	caaagugcuuacagugcagguagugauaugugcaucuacugcagugaaggcacuuguag
M12	miR-15a	964.5	GL192977.1:807442..807501:+	1885	1883	2	uagcagcacauaaugguuugug	caggccauauugugcugccuca	uagcagcacauaaugguuuguggauuuugaaaaggugcaggccauauugugcugccuca
M12	miR-30e	684	GL193963.1:266607..266671:-	1332	913	419	uguaaacauccuugacuggaagcu	cuuucagucggauguuuacagc	uguaaacauccuugacuggaagcuguaaguuguucagaggagcuuucagucggauguuuacagc
M12	miR-374b	647.5	GL194270.1:125355..125407:-	1262	1257	5	auauaauacaaccugcuaagug	cuuaucagguuguauuaucauu	auauaauacaaccugcuaaguguccuagcacuuaucagguuguauuaucauu
M12	miR-27a	584.9	GL192799.1:914301..914362:-	1138	1129	9	uucacaguggcuaaguuccg	agggcuuagcugcuugugagca	agggcuuagcugcuugugagcagaguccacaccaagucguguucacaguggcuaaguuccg
M12	miR-374a	577.7	GL194270.1:173225..173277:-	1125	1087	38	uuauaauacaaccugauaagu	cuuaccagguuguauuguaauu	uuauaauacaaccugauaaguguuacagcacuuaccagguuguauuguaauu
M12	miR-197	537.5	GL192659.1:872638..872699:+	1045	864	181	uucaccaccuucuccacccagc	cggguagagagggcagugggagg	cggguagagagggcagugggagguaagagcucuucacccuucaccaccuucuccacccagc
M12	miR-10a	537.3	GL192497.1:1857482..1857544:-	1047	1039	8	uacccuguagauccgaauuugu	caaauucguaucuaggggaau	uacccuguagauccgaauuuguguaaggaauuuuguggucacaaauucguaucuaggggaau
M12	miR-331	533.8	GL192660.1:1036440..1036497:-	1038	1008	30	gccccugggccuauccuagaa	ucuagguauggucccagggau	ucuagguauggucccagggaucccagaucaaaccaggccccugggccuauccuagaa
M12	miR-222	506.2	GL193590.1:236884..236945:+	984	982	2	agcuacaucuggcuacugggucu	cucaguagccaguguagaucc	cucaguagccaguguagauccugucuuuuguaaucaguagcuacaucuggcuacugggucu
M12	miR-1306	483	GL192766.1:1207833..1207895:+	947	644	303	ccaccuccccugcaaacgucca	acguuggcucugguggugaugg	ccaccuccccugcaaacguccagugaugcagagguaauggacguuggcucugguggugaugg
M12	miR-20a	439.3	GL193439.1:574103..574162:+	853	851	2	uaaagugcuuauagugcagguag	acugcauuaugagcacuuaaagu	uaaagugcuuauagugcagguaguguuuaguuaucuacugcauuaugagcacuuaaagu
M12	miR-150	422	GL192567.1:879575..879632:+	818	623	195	ucucccaacccuuguaccagug	cugguacaggcauggggggca	ucucccaacccuuguaccagugcugugccucagucccugguacaggcauggggggca
M12	miR-193a	403.2	GL192339.1:3523989..3524045:+	781	723	58	ugggucuuugcgggcgagauga	aacuggccuacaaagucccagu	ugggucuuugcgggcgagaugagggugucgguucaacuggccuacaaagucccagu
M12	miR-30c	398.6	GL194278.1:131439..131501:-	774	773	1	uguaaacauccuacacucucagcu	cugggagaaggcuguuuacucu	uguaaacauccuacacucucagcuguggaaaguaagaaagcugggagaaggcuguuuacucu
M12	miR-365	354.5	GL192339.1:3535723..3535785:+	687	526	161	uaaugccccuaaaaauccuuau	gagggacuuucaggggcagcugu	gagggacuuucaggggcagcuguguuuucugacucagucauaaugccccuaaaaauccuuau
M12	miR-148a	298.9	GL192349.1:3370253..3370313:+	578	577	1	ucagugcacuacagaacuuugu	aaaguucugagacacuccga	aaaguucugagacacuccgacucugaauaugauagaagucagugcacuacagaacuuugu
M12	miR-365	276.3	GL192574.1:564907..564969:-	534	526	8	uaaugccccuaaaaauccuuau	agggacuuuugggggcagaugug	agggacuuuugggggcagauguguuuccauuccacuaucauaaugccccuaaaaauccuuau
M12	miR-27b	264.2	GL192745.1:656778..656841:+	509	479	30	uucacaguggcuaaguucugc	agagcuuagcugauuggugaaca	agagcuuagcugauuggugaacagugacugguuuccgcuuuguucacaguggcuaaguucugc
M12	miR-628	230.5	GL192979.1:870978..871039:+	444	127	317	augcugacauauuuacuagagg	ucuaguaagaguggcagucgaag	augcugacauauuuacuagaggguaaaauuaauaaccuucuaguaagaguggcagucgaag
M12	miR-129	212.5	GL192359.1:1616685..1616751:+	408	371	37	aagcccuuaccccaaaaaguau	cuuuuugcggucugggcuugc	cuuuuugcggucugggcuugcuguuccucucaacaguagucaggaagcccuuaccccaaaaaguau
M12	miR-7	205.3	GL192411.1:645757..645821:-	394	351	43	uggaagacuagugauuuuguugu	caacaaaucacagucugccaua	uggaagacuagugauuuuguuguuuuuagauaacuaaaucgacaacaaaucacagucugccaua
M12	miR-425	191.6	GL192765.1:1377410..1377472:+	375	370	5	aucgggaaugucguguccgcc	aaugacacgaucacucccguuga	aaugacacgaucacucccguugagugggcacccaagaagccaucgggaaugucguguccgcc
M12	miR-345	179.6	GL192537.1:839280..839339:-	343	310	33	ccugaacuaggggucuggagg	gcugacuccuaguccagugcu	gcugacuccuaguccagugcucgugauggcuggugggcccugaacuaggggucuggagg
M12	miR-130b	138.9	GL193412.1:413868..413928:+	271	260	11	cagugcaaugaugaaagggcau	acucuuucccuguugcacuacu	acucuuucccuguugcacuacugugggccgcugggaagcagugcaaugaugaaagggcau
M12	miR-183	128.4	GL192359.1:2684931..2684991:-	243	204	39	uauggcacugguagaauucacu	ugaauuaccgaagggccaua	uauggcacugguagaauucacugugaacggucucggucagugaauuaccgaagggccaua
M12	miR-363	115.5	GL192626.1:742885..742951:+	219	182	37	aauugcacgguauccaucuguaa	cggguggaucacgaugcaauuuu	cggguggaucacgaugcaauuuugauuaguauaauaggagaaaaauugcacgguauccaucuguaa
M12	miR-590	113.9	GL192728.1:1263474..1263535:-	217	142	75	uaauuuuauguauaagcuagu	gagcuuauucauaaaaguaca	gagcuuauucauaaaaguacaguaugauccaguaaaccuguaauuuuauguauaagcuagu
M12	miR-421	106.4	GL194270.1:125193..125249:-	201	200	1	aucaacagacauuaauugggcg	cucauuaaauguuuguugaauga	cucauuaaauguuuguugaaugaaaaacugaaucaucaacagacauuaauugggcg
M12	miR-532	104.4	GL192563.1:275510..275569:-	197	110	87	ccucccacacccaaggcuugca	caugccuugaguguaggaccgu	caugccuugaguguaggaccguuggcaucuuaauuacccucccacacccaaggcuugca
M12	miR-29b	100.7	GL192359.1:3536404..3536468:-	189	185	3	uagcaccauuugaaaucaguguu	gcugguuucauauggugguuuaga	gcugguuucauauggugguuuagauuuaaauagugauugucuagcaccauuugaaaucaguguu
M12	miR-660	84.9	GL192563.1:266370..266427:-	158	150	8	uacccauugcauaucggaguug	accuccugugugcauggauua	uacccauugcauaucggaguugugaauucucaaagcaccuccugugugcauggauua
M12	miR-30b	84.6	GL192915.1:984878..984938:+	158	69	87	uguaaacauccuacacucagcu	cugggagguggauguuuacuu	uguaaacauccuacacucagcuguaauaacguggauuggcugggagguggauguuuacuu
M12	miR-652	80.5	GL193098.1:696616..696679:+	148	144	4	aauggcgccacuaggguugugc	acaacccuaggagagggugccauu	acaacccuaggagagggugccauucacauagacuauaauugaauggcgccacuaggguugugc
M12	miR-338	77.6	GL192862.1:984580..984639:-	143	104	39	uccagcaucagugauuuuguuga	aacaauauccuggugcugagu	aacaauauccuggugcugaguggugacacaugcaacuccagcaucagugauuuuguuga
M12	miR-335	75.1	GL192359.1:3267227..3267285:+	139	136	3	ucaagagcaauaacgaaaaaugu	uuuuucauuauugcuccugacc	ucaagagcaauaacgaaaaauguuugucauaaaccguuuuucauuauugcuccugacc
M12	miR-130a	61.7	GL192939.1:716080..716142:+	112	111	1	cagugcaauguuaaaagggcau	gcucuuuucacauugugcuacu	gcucuuuucacauugugcuacugucugcaccuaccacuagcagugcaauguuaaaagggcau
M12	miR-18a	55.3	GL193439.1:573791..573855:+	111	91	20	uaaggugcaucuagugcagau	acugcccuaagugcuccuucugg	uaaggugcaucuagugcagauagugaaguagauuagcaucuacugcccuaagugcuccuucugg
M12	miR-210	53.4	GL194206.1:193594..193654:-	103	100	3	cugugcgugugacagcggcuga	agccacugcccaccgcacacugc	agccacugcccaccgcacacugcgcugcuccggacccacugugcgugugacagcggcuga
M12	miR-181c	52	GL192799.1:940214..940275:+	93	65	28	aacauucaaccugucggugaguuu	accaucgaccguugaguggacc	aacauucaaccugucggugaguuugggcagcucaggcaaaccaucgaccguugaguggacc
M12	miR-143	46.1	GL192580.1:1211732..1211787:-	81	78	3	ugagaugaagcacuguagcuc	ggugcagugcugcaucucugg	ggugcagugcugcaucucuggucagcugggagucugagaugaagcacuguagcuc
M12	miR-1249	45.7	GL192972.1:286351..286410:+	81	78	3	acgcccuucccccccuucuuca	aggagggaggagaugggccaaguuc	aggagggaggagaugggccaaguucccucugccuggaacgcccuucccccccuucuuca
M12	miR-135a	44	GL192640.1:1017856..1017917:+	77	40	37	uauggcuuuuuauuccuauguga	auauagggauuggagccguggcg	uauggcuuuuuauuccuaugugauuuuacugcucacucauauagggauuggagccguggcg
M12	miR-301a	38.4	GL193022.1:773946..774008:+	68	53	15	gcucugacuuuauugcacuacu	cagugcaauaguauugucaaagcau	gcucugacuuuauugcacuacuguacuuuacagcuagcagugcaauaguauugucaaagcau
M12	miR-30a	36.2	GL194278.1:156199..156263:-	62	36	26	uguaaacauccucgacuggaagcu	uuucagucggauguuugcagcu	uguaaacauccucgacuggaagcugugaaggcacagaugggcuuucagucggauguuugcagcu
M12	miR-574	33.4	GL193779.1:113909..113967:-	55	45	10	cacgcucaugcacacacccaca	ugagugugugugugugagugugug	ugagugugugugugugagugugugucgcuccggguccacgcucaugcacacacccaca
M12	miR-193b	32.9	GL192574.1:569786..569845:-	56	49	7	cgggguuuugagggcgagauga	aacuggcccacaaagucccgcu	cgggguuuugagggcgagaugaguuuauguuuuauccaacuggcccacaaagucccgcu
M12	miR-8859a	31.1	GL192731.1:1313474..1313537:-	59	58	1	uggaucggagccgggguccggag	cggaguccgccucgugguccugcg	cggaguccgccucgugguccugcgucguggauuugagucguggaucggagccgggguccggag
M12	miR-362	30	GL192563.1:269805..269864:-	50	38	12	aauccuuggaaccuaggugugagu	aacacaccuauucaaggauuca	aauccuuggaaccuaggugugagugccauuucagugcaacacaccuauucaaggauuca
M12	miR-129	29.7	GL193764.1:335072..335137:+	49	37	12	cuuuuugcggucugggcuug	aagcccuuaccccaaaaagcauu	cuuuuugcggucugggcuugcuguacauaacucaauagccggaagcccuuaccccaaaaagcauu
M12	miR-196b	27.6	GL192349.1:2370353..2370411:+	46	45	1	uagguaguuuccuguuguuggg	ucgacagcacgacacugccuuca	uagguaguuuccuguuguugggauccaccuuucucucgacagcacgacacugccuuca
M12	miR-500	24.9	GL192563.1:270273..270335:-	40	38	2	augcaccugggcaaggauucuga	uaauccuugcuaccugggugaga	uaauccuugcuaccugggugagagugcuuucugaaugcaaugcaccugggcaaggauucuga
M12	miR-99a	21.9	GL192390.1:2194272..2194332:+	34	33	1	aacccguagauccgaucuugu	caagcucgcuucuaugggucugu	aacccguagauccgaucuuguggugaaauggacugcgcaagcucgcuucuaugggucugu
M12	miR-326	15.7	GL192425.1:1319259..1319321:+	21	20	1	ccucugggcccuuccuccagc	uggaggcagggccuuugugaaggcg	uggaggcagggccuuugugaaggcgggugguguucggaucgccucugggcccuuccuccagc
M12	miR-9	14.2	GL193527.1:316025..316086:-	19	10	9	ucuuugguuaucuagcuguauga	auaaagcuagauaaccgaaagu	ucuuugguuaucuagcuguaugagugguguggagucuucauaaagcuagauaaccgaaagu
M12	miR-9	14.2	GL192681.1:1316836..1316897:+	19	10	9	ucuuugguuaucuagcuguauga	auaaagcuagauaaccgaaagu	ucuuugguuaucuagcuguaugagugccacagagccgucauaaagcuagauaaccgaaagu
M12	miR-9	14.2	GL192365.1:2278228..2278287:+	19	10	9	ucuuugguuaucuagcuguauga	auaaagcuagauaaccgaaagu	ucuuugguuaucuagcuguaugaguguauuggucuucauaaagcuagauaaccgaaagu
M12	miR-424	13.9	GL192626.1:480789..480847:+	18	13	5	caaaacgugaggcgcugcuau	cagcagcaauucauguuuuga	cagcagcaauucauguuuugaagugcuuuaaacgguucaaaacgugaggcgcugcuau
M12	miR-138a	12.6	GL193580.1:33453..33515:-	15	13	2	agcugguguugugaaucaggccg	gcuacuucacaacaccaggguc	agcugguguugugaaucaggccguugccaaucagagaacggcuacuucacaacaccaggguc
M12	miR-708	11.8	GL192471.1:1596676..1596745:-	14	11	1	aaggagcuuacaaucuagcuggg	aacuagacugugagcuucuaga	aaggagcuuacaaucuagcugggggugaacggcuugcacaugaacgcaacuagacugugagcuucuaga
M12	miR-6516	10.1	GL192595.1:315403..315466:+	12	6	6	aucauguaugauacugcaaaca	uuugcaguaacaggugugaacauu	uuugcaguaacaggugugaacauucuagcagcaguuugaugaucauguaugauacugcaaaca
M12	miR-126	10	GL193170.1:862142..862201:+	11	8	3	cauuauuacuuuugguacgcg	cguaccgugaguaauaaugcg	cauuauuacuuuugguacgcgcugugacacuucaaacucguaccgugaguaauaaugcg
M12	miR-219	7.8	GL192386.1:3193314..3193377:-	6	4	2	agaguugagucuggacgucccg	ugauuguccaaacgcaauucucg	ugauuguccaaacgcaauucucgagucuauggcucuggccgagaguugagucuggacgucccg
M12	miR-1343	7.8	GL192767.1:601821..601880:-	13	12	1	cuccuggggcccgcacucucgc	uggggagcggcccccgggcgg	uggggagcggcccccgggcgggccucugcucuggccccuccuggggcccgcacucucgc
M12	miR-204	7.4	GL192399.1:1567441..1567501:-	6	3	3	uucccuuugucauccuaugccu	ggcugggaaggcaaagggacgu	uucccuuugucauccuaugccugagaauauaugaaggaggcugggaaggcaaagggacgu
M12	miR-769	7.2	GL193873.1:36498..36560:-	5	2	3	ugagaccucuggguucugagc	cugggaucucuggggucuugguu	ugagaccucuggguucugagcugugacguuccuuccaagcugggaucucuggggucuugguu
M12	miR-503	5.9	GL192626.1:481021..481084:+	49	49	0	uagcagcgggaacaguacu	uauuguuucugcugcccgg	uagcagcgggaacaguacugcagugggcgaucggugcucuggaguauuguuucugcugcccgg
M12	miR-483	5.8	GL192731.1:938600..938662:-	167	161	6	aggacgggaggaaaggaggacgugg	ucacuccuccccucccgucuucc	aggacgggaggaaaggaggacgugguuucaugcagguccucacuccuccccucccgucuucc
M12	miR-151	5.8	GL192770.1:1328263..1328321:-	1230	1227	3	cuagacugaggcuccuugagggc	ucgaggagcucacagucuagua	ucgaggagcucacagucuaguaugucucagcccuacuagacugaggcuccuugagggc
M12	miR-1271	5.7	GL192854.1:738528..738588:+	138	136	2	cuuggcaccuaguaagcacu	agugccugcuaugugccaggcauu	cuuggcaccuaguaagcacucaguaaauauuuguugagugccugcuaugugccaggcauu
M12	miR-320	5.7	GL192401.1:1533379..1533433:+	113872	113872	0	aaaagcuggguugagagggcga	gccuucucuucccgguucuucc	gccuucucuucccgguucuucccggagucgggaaaagcuggguugagagggcga
M12	miR-378	5.7	GL192580.1:975982..976040:-	479	479	0	acuggacuuggagucagaagg	uccugacuccagguccugugugu	uccugacuccagguccuguguguuaccucgaaauagcacuggacuuggagucagaagg
M12	miR-195	5.6	GL193146.1:281200..281261:-	14	14	0	uagcagcacagaaauauuggca	ccaauauuggcugugcugcucca	uagcagcacagaaauauuggcaccggggagaaagucugccaauauuggcugugcugcucca
M12	miR-28	5.6	GL192402.1:1382518..1382580:-	861	861	0	cacuagauugugagcuccugga	aaggagcucacagucuauugag	aaggagcucacagucuauugaguugccuuucugacuuucccacuagauugugagcuccugga
M12	miR-191	5.6	GL192765.1:1376924..1376988:+	271727	271613	114	caacggaaucccaaaagcagcugu	cugcgcuuggauuucguuccc	caacggaaucccaaaagcagcuguugucuccagagcauuccagcugcgcuuggauuucguuccc
M12	miR-152	5.6	GL192497.1:1383142..1383201:-	193	193	0	ucagugcaugacagaacuugg	agguucugugauacacuccgacu	agguucugugauacacuccgacucgggcucuggagcagucagugcaugacagaacuugg
M12	miR-203	5.6	GL192632.1:199385..199445:-	113	113	0	gugaaauguuuaggaccacuag	agugguucuuaacaguucaacag	agugguucuuaacaguucaacaguucuguagcgcaauugugaaauguuuaggaccacuag
M12	miR-199	5.5	GL192824.1:483341..483404:+	222	222	0	acaguagucugcacauugguua	cccaguguucagacuaccuguuc	cccaguguucagacuaccuguucagggggcucugaauguguacaguagucugcacauugguua
M12	miR-96	5.5	GL192359.1:2684696..2684760:-	152	152	0	uuuggcacuagcacauuuuugcu	caaucaugugcagugccaauau	uuuggcacuagcacauuuuugcuugugucucuccgcucugagcaaucaugugcagugccaauau
M12	miR-125a	5.5	GL193718.1:282709..282767:+	44	43	1	ucccugagacccuuuaaccugu	acaggugagguucuugggag	ucccugagacccuuuaaccugugaggacauccagggucacaggugagguucuugggag
M12	miR-342	5.5	GL192537.1:993136..993201:-	1197	1086	111	ucucacacagaaaucgcacccgu	aggggugcuaucugugauugagg	aggggugcuaucugugauugagggacauggcaaauagaauugucucacacagaaaucgcacccgu
M12	miR-101	5.5	GL193175.1:292738..292795:+	20592	20590	2	guacaguacugugauaacuga	ucaguuaucacagugcugaugc	ucaguuaucacagugcugaugcuguccauucuaaagguacaguacugugauaacuga
M12	let-7e	5.5	GL193718.1:282240..282307:+	5503	5503	0	ugagguaggagguuguauaguug	acuauacggccuccuagcuuucc	ugagguaggagguuguauaguugaggaggacacccacggagaucacuauacggccuccuagcuuucc
M12	miR-499	5.5	GL192479.1:1125086..1125145:+	1029	1029	0	uuaagacuugcagugauguuu	acaucacagcaagucugugcu	uuaagacuugcagugauguuuaacuccucuccacgugaacaucacagcaagucugugcu
M12	miR-1	5.4	GL193326.1:551474..551535:-	144	144	0	uggaauguaaagaaguauguau	acauacuucuuuauaugcccaua	acauacuucuuuauaugcccauauggacgugcggagcuauggaauguaaagaaguauguau
M12	miR-330	5.4	GL193873.1:321749..321811:+	7258	7251	7	gcaaagcacacggccugcagaga	ucucugggccugugucuuaggcu	ucucugggccugugucuuaggcucugcaagaucaaccgagcaaagcacacggccugcagaga
M12	miR-155	5.4	GL192725.1:35243..35304:+	364	364	0	uuaaugcuaaucgugauaggggu	uccuacauguuagcauuaaca	uuaaugcuaaucgugauagggguuuuuaccuccgacugacuccuacauguuagcauuaaca
M12	miR-328	5.4	GL192596.1:1300208..1300271:-	11	11	0	cuggcccucucugcccuuccgu	aggggggcaggaggggcucaggg	aggggggcaggaggggcucagggagaacaugugugcagccccuggcccucucugcccuuccgu
M12	miR-505	5.4	GL192750.1:1335293..1335353:-	358	338	20	gggagccaggaaguauugauguu	ucaacacuugcugguuuccucu	gggagccaggaaguauugauguuucugccaguuuagcgucaacacuugcugguuuccucu
M12	miR-182	5.4	GL192359.1:2680666..2680731:-	489	489	0	uuuggcaaugguagaacucacacu	ggugguucuagacuugccaacua	uuuggcaaugguagaacucacacuggugaggucaugggauccggugguucuagacuugccaacua
M12	miR-122	5.3	GL193324.1:189965..190023:+	1310	1310	0	uggagugugacaaugguguuug	aacgccauuaucacacuaaaua	uggagugugacaaugguguuuguguccaaacuaucaaacgccauuaucacacuaaaua
M12	let-7c	5.3	GL192390.1:2195008..2195075:+	8568	8568	0	ugagguaguagguuguaugguuua	aacuguacaaccuucuagcuuucc	ugagguaguagguuguaugguuuagaguuacacccugggaguuaacuguacaaccuucuagcuuucc
M12	miR-7	5.3	GL194164.1:128021..128080:+	350	350	0	uggaagacuagugauuuuguugu	aacaagucacagcuuccuca	uggaagacuagugauuuuguuguucugauguacuaugacaacaagucacagcuuccuca
M12	miR-339	5.2	GL193100.1:861670..861727:+	383	354	29	ucccuguccuccaggagcuca	ugagcuccucgaggccagagcc	ucccuguccuccaggagcucacuuacauccggccgugagcuccucgaggccagagcc
M12	miR-181d	5.2	GL192799.1:940396..940465:+	622	622	0	aacauucauuguugucgguggguu	cccaccgagggaugaaugucacugugg	aacauucauuguugucgguggguugugaggacggaggccagacccaccgagggaugaaugucacugugg
M12	miR-146a	5.2	GL192343.1:4040263..4040321:+	221	221	0	ugagaacugaauuccauggguu	ccugugaaguucaguucuucag	ugagaacugaauuccauggguugugucagugucagaccugugaaguucaguucuucag
M12	miR-125b	5.2	GL192390.1:2240130..2240191:+	36	36	0	ucccugagacccuaacuuguga	acaagucaggcucuugggaccu	ucccugagacccuaacuugugagguauuuuaguaacaucacaagucaggcucuugggaccu
M12	miR-19b	5.2	GL192626.1:742582..742646:+	250	250	0	ugugcaaauccaugcaaaacug	guuuugcagguuugcauuucagc	guuuugcagguuugcauuucagcguauauauguauauauggcugugcaaauccaugcaaaacug
M12	miR-599	5.2	GL192374.1:1916685..1916743:+	70	70	0	uuugauaagcugacaugggaca	uugugucaguuuaucaaacc	uuugauaagcugacaugggacagggacucuuuucacuguugugucaguuuaucaaacc
M12	miR-188	5.2	GL192563.1:275143..275203:-	13	12	1	caucccuugcaugguggagggug	cucccacaugcaggguuugca	caucccuugcaugguggagggugagcuuucugaaaaccccucccacaugcaggguuugca
M12	miR-31	5.2	GL192500.1:35031..35090:-	82	82	0	aggcaagaugcuggcauagcugu	ugcuaugccaacauauugccauc	aggcaagaugcuggcauagcuguugaacugagaaccugcuaugccaacauauugccauc
M12	miR-22	5.1	GL192573.1:1172554..1172614:+	1179	1179	0	aagcugccaguugaagaacugu	aguucuucaguggcaagcuuua	aguucuucaguggcaagcuuuauguccugacccagcuaaagcugccaguugaagaacugu
M12	miR-146b	5.1	GL192371.1:1454416..1454476:+	399	399	0	ugagaacugaauuccauaggcugu	gaccuagggacucaguucuggu	ugagaacugaauuccauaggcugugagcucgagcaaacgaccuagggacucaguucuggu
M12	miR-19a	5.1	GL193439.1:573941..573995:+	16	16	0	ugugcaaaucuaugcaaaacu	uuuugcauaguugcacuac	uuuugcauaguugcacuacaagaagaauguaguugugcaaaucuaugcaaaacu
M12	miR-107	5.1	GL192611.1:1387184..1387244:-	148500	148495	5	agcagcauuguacagggcuauga	ggcuucuuuacagugcugccuugu	ggcuucuuuacagugcugccuuguugcauauggaucaagcagcauuguacagggcuauga
M12	miR-454	5.1	GL193022.1:782232..782295:+	18	16	2	uagugcaauauugcuuauagggu	acccuaucgauauugucucugc	acccuaucgauauugucucugcuguguaaauagcucugaguagugcaauauugcuuauagggu
M12	miR-199	5.1	GL192505.1:131111..131172:-	222	222	0	acaguagucugcacauugguua	cccaguguucagacuaccuguuc	cccaguguucagacuaccuguucaggacaaugccguuguacaguagucugcacauugguua
M12	let-7a	5.1	GL192378.1:2557525..2557592:-	1161115	1161115	0	ugagguaguagguuguauaguu	cuguacagccuccuagcuuucc	ugagguaguagguuguauaguuuagaauuacaucaagggagauaacuguacagccuccuagcuuucc
M12	miR-125b	5	GL192378.1:2515332..2515393:-	36	36	0	ucccugagacccuaacuuguga	acggguuaggcucuugggagc	ucccugagacccuaacuugugauguuuacgguuuaaauccacggguuaggcucuugggagc
M12	miR-199	5	GL192421.1:355413..355474:-	222	222	0	acaguagucugcacauugguua	cccaguguuuagacuaucuguuc	cccaguguuuagacuaucuguucaggacucccaaauuguacaguagucugcacauugguua
M12	miR-361	5	GL194587.1:95088..95149:+	184	171	13	uuaucagaaucuccaggggua	ucccccaggugugauucugauuu	uuaucagaaucuccagggguacuuauaauuugaaaaagucccccaggugugauucugauuu
M12	miR-192	5	GL192492.1:1273466..1273531:+	2130	2130	0	cugaccuaugaauugacagcca	gcugccaauuccauaggucacag	cugaccuaugaauugacagccagugcucucaucuccccucuggcugccaauuccauaggucacag
F06	let-7d	45420	GL192683.1:811340..811418:-	89080	89066	14	ugagguaguaguuugugcuguu	cugcgcaagcuacugccuugcu	ugagguaguaguuugugcuguuggucggguugugacauugcccgcuguggagauaacugcgcaagcuacugccuugcu
F06	miR-7150	731.1	GL192871.1:889141..889201:-	1425	1424	1	uuggcagggaugaggacauuga	ucguggcuucaccccccaccuc	uuggcagggaugaggacauugacccuguccuuccuuggucguggcuucaccccccaccuc
F06	miR-760	621.7	GL193445.1:210219..210279:-	1218	1202	16	uggcucugcgaggucggcuca	agcaggccugucagggcguug	uggcucugcgaggucggcucaaggugggucuggauauugagcaggccugucagggcguug
F06	miR-1388	343.4	GL193319.1:490724..490783:-	664	338	326	aucucagguuugucagcccgcg	aggacuguccagccugagaaugg	aggacuguccagccugagaauggugucuccagggucaaucucagguuugucagcccgcg
F06	miR-3120	118.2	GL192505.1:125380..125440:+	222	221	1	cacagcaaguguagacaggcag	ccugucugugccugcugua	ccugucugugccugcuguacaggugagcggauguucugcacagcaaguguagacaggcag
F06	miR-3613	61.5	GL192977.1:852587..852646:+	113	107	6	acaaaaaaaaaagcccaacccu	uguuguacuuuuuuuuuuguu	uguuguacuuuuuuuuuuguucguugcauuuuuaggaacaaaaaaaaaagcccaacccu
F06	miR-502b	46.3	GL192563.1:268455..268516:-	82	78	4	augcaccugggcaaggauuccg	uaauccuugcuaccugggugagagu	uaauccuugcuaccugggugagagugcuuucugaaugcaaugcaccugggcaaggauuccg
F06	miR-139	41	GL193559.1:296265..296324:+	71	50	21	uggagacgcggcccuguuggagu	ucuacagugcacgugucuccagu	ucuacagugcacgugucuccagugugacucagaggcuggagacgcggcccuguuggagu
F06	miR-4515	28	GL194135.1:140552..140617:+	54	34	20	aggacugggggagggacagag	guguuccucaccccguggccug	guguuccucaccccguggccugcucgccucgucacuucacaggcaggacugggggagggacagag
F06	miR-661	19.9	GL193760.1:218487..218550:-	30	28	2	agccuggggcuggcagagagau	ucacugccuacccccagccugucu	agccuggggcuggcagagagauguaaacacaaguccaccucacugccuacccccagccugucu
F06	miR-741	18.3	GL192460.1:1809303..1809361:+	28	23	5	uacguagauauauauguauuuu	uauauauauauauguacguaug	uauauauauauauguacguauguguauaugaauguauacguagauauauauguauuuu
F06	miR-224	16	GL194985.1:55512..55579:+	23	22	1	caagucacuaaugguuccguuua	aaauggugcccuagugacuac	caagucacuaaugguuccguuuaguagaugguuaugcauuauuucaaaauggugcccuagugacuac
F06	miR-1304	11.5	GL192464.1:1592046..1592106:-	23	13	10	aucgaggcuagagucacgcuugg	uagugugcuagaguccucga	aucgaggcuagagucacgcuuggguaucagcuuauugccuuagugugcuagaguccucga
F06	miR-1226	9.6	GL192708.1:1336758..1336812:+	10	9	1	ucaccagccggacgugcaagu	ucugcauguccagcugguga	ucugcauguccagcuggugaaauaauccacggcucaccagccggacgugcaagu
F06	miR-1843b	8.9	GL192782.1:558371..558430:-	24	14	9	ucugaucguuccccuccauac	cauggaggucucugucuggcu	cauggaggucucugucuggcuuaggacaguuggcuaagucugaucguuccccuccauac
F06	miR-509	8.7	GL192623.1:1760252..1760310:+	8	6	2	ugauugacaucucugugaguaga	uacuccagagagcgucaaucac	uacuccagagagcgucaaucacguguaauuaaaugugauugacaucucugugaguaga
F06	miR-7346	7.8	GL192386.1:257619..257689:-	6	5	1	uggggcgccuggguggcucagu	ugagccagccaggggcgcucugg	ugagccagccaggggcgcucuggggccuguaauuauaaaacauacucauggggcgccuggguggcucagu
F06	miR-3584	7.6	GL193222.1:200171..200223:+	5	4	1	aggaggaggacaggaagguggg	cagcugucuguccuuccuccag	aggaggaggacaggaaggugggcggggccucagcugucuguccuuccuccag
F06	miR-6928	7.4	GL192703.1:1008038..1008103:-	6	4	2	cagcuguuugggaccaaaggugua	acaucguggaccuggacagcgacac	acaucguggaccuggacagcgacacggcagacaaguacuugcagcuguuugggaccaaaggugua
F06	miR-7406	7.3	GL192554.1:317425..317490:+	6	4	2	aagcgcuugggaucucgggcaguc	gaugccuuuucccaagcgcuga	aagcgcuugggaucucgggcagucuuuaaugcacagcuuuuaagaugccuuuucccaagcgcuga
F06	miR-1199	7.2	GL192817.1:405401..405466:-	5	4	1	acugagccucccaguugccccag	ggggguaccugcguggcucagu	acugagccucccaguugccccaggagaagagauacagcuagaaggggguaccugcguggcucagu
F06	miR-7162	6.8	GL193188.1:840571..840659:+	4	3	1	ucugagguagccgguggacc	gcucucuggagaccucugagguag	gcucucuggagaccucugagguagccgguggacccccagucaccauggcaacgggcucucuggagaccucugagguagccgguggacc
F06	miR-3065	6.1	GL192862.1:984581..984642:+	3	2	1	ucaacaaaaucacugaugcugga	ucagcaccaggauauuguugg	ucaacaaaaucacugaugcuggaguugcaugugucaccacucagcaccaggauauuguugg
F06	miR-1298	6.1	GL194881.1:57864..57913:-	12	12	0	uaucugggggggcaugggaag	ucccaugcucccccagaucag	ucccaugcucccccagaucagugucucuuaucugggggggcaugggaag
F06	miR-6902	6	GL194910.1:66063..66118:-	68	68	0	auccucacaggaggcgggcucu	agccugcccucugcuaggauca	agccugcccucugcuaggaucagucagcucgugauccucacaggaggcgggcucu
F06	miR-5586	5.9	GL192862.1:1212825..1212883:-	48	48	0	aagagugagucugggcagggcaa	gcccugcccggugcugacucucga	aagagugagucugggcagggcaaccccccagggagcccugcccggugcugacucucga
F06	miR-3622b	5.8	GL192768.1:36388..36448:+	10	8	2	cggcauggucagagagcguca	gacacuguuuggccacgccccuc	cggcauggucagagagcgucagcguugucaugguagcgacacuguuuggccacgccccuc
F06	miR-5126	5.7	GL193546.1:176428..176480:+	29	29	0	gcgggcggcgggcggcggg	cucgccuuucucucgccu	gcgggcggcgggcggcgggggggccgccuccucccucgccuuucucucgccu
F06	miR-6373	5.7	GL193748.1:166632..166691:+	16	16	0	uaugggaagggaccugcaggc	cugcagguucccucccucagc	uaugggaagggaccugcaggcuuggcaguuuuagguggcugcagguucccucccucagc
F06	miR-9068	5.7	GL196163.1:7142..7252:+	12	10	1	uucgugauggggaucggggau	ucccugcccuuuguacacaccgcc	uucgugauggggaucggggauugcaauuauuccccaugaacgaggaauucccaguaagugcgggucauaagcuugcguugauuaagucccugcccuuuguacacaccgcc
F06	miR-664a	5.6	GL192963.1:911043..911095:-	16	16	0	caggcugggagacuggugcacagg	ugugugcuggcucccugggagcugca	caggcugggagacuggugcacaggggugugugcuggcucccugggagcugca
F06	miR-7383	5.6	GL192938.1:111666..111726:-	326	326	0	ggaggcucggcugucuguggcc	uggcagccagccgaggcugcuccug	uggcagccagccgaggcugcuccugcugcuggcagacaggaggcucggcugucuguggcc
F06	miR-668	5.6	GL193617.1:334113..334173:-	16	16	0	cgcgccucaggcaagggacuucu	uagucccuuccuugaggcgaucg	uagucccuuccuugaggcgaucggguaaaucauaugacgcgccucaggcaagggacuucu
F06	miR-7843	5.6	GL193934.1:414583..414652:-	30	30	0	cagggcagguaggacagggcgu	gcccugccugaccuucccuagug	cagggcagguaggacagggcguguggcagaggggaggugccucagcgcccugccugaccuucccuagug
F06	miR-3067	5.5	GL193396.1:477620..477678:-	18	18	0	acaagcgggagaaagggccaga	ugcuucucucccccacuuguuc	ugcuucucucccccacuuguucuagagcaagagagaacaagcgggagaaagggccaga
F06	miR-6857	5.5	GL192476.1:215379..215429:+	16	16	0	uuggggaugggagauggugaug	ucaccuccucccacccccagaa	uuggggaugggagauggugaugaaaccuucaccuccucccacccccagaa
F06	miR-7212	5.5	GL192776.1:897187..897248:+	20	20	0	acugggggacaagaggcaggga	ucugccuugugccucaggca	acugggggacaagaggcagggaacuccaagccacgguguucucugccuugugccucaggca
F06	miR-3079	5.4	GL192765.1:662644..662703:-	30	30	0	aaggcucaggaucugguaguag	gcgccagcuccugcgccgacu	aaggcucaggaucugguaguagauguagagcagcuccugcgccagcuccugcgccgacu
F06	miR-6752	5.4	GL192492.1:638001..638062:-	42	42	0	ugggggugggaugcaaacaggu	cuguuguuucuccccucauagcu	ugggggugggaugcaaacagguaggaguugggcuuuaccuguuguuucuccccucauagcu
F06	miR-451	5.4	GL192339.1:1870970..1871012:-	19	19	0	gaaccguuaccauuacua	guaaugguaacgguuucc	gaaccguuaccauuacuaaacucaguaaugguaacgguuucc
F06	miR-6973b	5.3	GL193569.1:271153..271216:+	10	6	4	ugcucucucugggucacugcagg	ucagcaguagcccggggagcaga	ucagcaguagcccggggagcagaacuccaucuguacccacugcucucucugggucacugcagg
F06	miR-7398g	5.3	GL193314.1:565505..565559:+	12	12	0	uguguagacacacacgugcau	guguguguguguguacaugca	guguguguguguguacaugcauaaaucuauuuguguguagacacacacgugcau
F06	miR-4530	5.3	GL192360.1:3636316..3636379:+	12	12	0	accagcagaggcuuggagcagg	cguuccaagcagcugucugcuuc	cguuccaagcagcugucugcuucuagacuucuacagcccgaaccagcagaggcuuggagcagg
F06	miR-1411	5.2	GL193243.1:639584..639643:+	58	58	0	gagauagaaagaggaagggacg	ugccuuccucuuccuccg	ugccuuccucuuccuccguccuaguaaaacuaaacaggagauagaaagaggaagggacg
F06	miR-9331	5.2	GL192420.1:2072292..2072351:-	50	50	0	acaggcugguggguauaggaggu	cuccaggcccaacagccugccc	acaggcugguggguauaggagguguuucauucagcaccuccaggcccaacagccugccc
F06	miR-4676	5.1	GL194985.1:54464..54526:+	237	237	0	aacuguuugcagaggaagcugaga	ucagucucaucugcaaagaaguaa	aacuguuugcagaggaagcugagacuuuguaacacaucucagucucaucugcaaagaaguaa
F06	miR-7658	5	GL192492.1:301968..302029:-	15	14	1	ugugggcgaguggcagggua	ugcccgccuuucucccuuacaga	ugugggcgaguggcaggguaccagugcgaggagacugaugcccgccuuucucccuuacaga
F06	miR-3689d	5	GL192628.1:1155870..1155931:-	18	18	0	uggaggugaugaacuggc	caguuugggcugugcug	caguuugggcugugcuggugggggaaggacccgagcuggcuguuggaggugaugaacuggc
F06	miR-140	149166	GL193054.1:580717..580779:-	292573	292540	33	uaccacaggguagaaccacggac	cagugguuuuacccuaugguag	cagugguuuuacccuaugguagguuacgucaugcuguucuaccacaggguagaaccacggac
F06	miR-486	134657	GL192606.1:145869..145933:+	264113	262313	1800	uccuguacugagcugccccga	cggggcagcucaguacaggaug	uccuguacugagcugccccgaggccguucacugugcccagcucggggcagcucaguacaggaug
F06	miR-486	134215	GL192606.1:145867..145930:-	263247	263085	162	uccuguacugagcugccccga	cggggcagcucaguacaggau	uccuguacugagcugccccgagcugggcacagugaacggccucggggcagcucaguacaggau
F06	miR-423a	130647	GL192339.1:779093..779152:-	256250	254602	1648	ugaggggcagagagcgagacuuu	agcucggucugaggccccucagu	ugaggggcagagagcgagacuuuucuauuuuccaaaagcucggucugaggccccucagu
F06	miR-107	100842	GL192628.1:163651..163711:-	197789	197771	18	agcagcauuguacagggcuauga	agcuucuuuacagugcugccuugu	agcuucuuuacagugcugccuuguagcauucgggucaagcagcauuguacagggcuauga
F06	miR-25	66775.1	GL194658.1:29860..29919:+	130975	129675	1300	cauugcacuugucucggucuga	aggcggagacuugggcaauugcu	aggcggagacuugggcaauugcuggacgcugcccgcgcauugcacuugucucggucuga
F06	miR-185	46185.9	GL192766.1:1168566..1168622:+	90582	90439	143	uggagagaaaggcaguuccuga	aggggcuggcuuuccucuggu	uggagagaaaggcaguuccugaugguccccuccccaggggcuggcuuuccucuggu
F06	miR-128	20736.3	GL194280.1:105050..105106:-	40665	40664	1	ucacagugaaccggucucuuu	cggggccguagcacugucuga	cggggccguagcacugucugagagguuuacauuucucacagugaaccggucucuuu
F06	miR-21	17775.4	GL193022.1:197860..197921:-	34857	34834	23	uagcuuaucagacugauguugac	caacagcagucgaugggcugucu	uagcuuaucagacugauguugacuguugaaucucauggcaacagcagucgaugggcugucu
F06	miR-128	14042.5	GL192394.1:2614332..2614390:-	27535	27526	9	ucacagugaaccggucucuuu	gggggccgauacacuguacgaga	gggggccgauacacuguacgagagugaguagcaggucucacagugaaccggucucuuu
F06	miR-16	12769.4	GL194697.1:103091..103156:+	25038	24998	40	uagcagcacguaaauauuggcg	accaauauuauugugcugcuuua	uagcagcacguaaauauuggcguagugaaauaaguacuaaacaccaauauuauugugcugcuuua
F06	miR-16	12755.5	GL192977.1:807582..807646:+	25011	25006	5	uagcagcacguaaauauuggcg	ccaguauuaacugugcugcuga	uagcagcacguaaauauuggcguuaagauucuaaaauuaucuccaguauuaacugugcugcuga
F06	miR-26a	12511.6	GL192457.1:1581416..1581476:-	24532	24529	3	uucaaguaauccaggauaggcu	ccuauucuugauuacuuguuuc	uucaaguaauccaggauaggcuguuuccaucugugaggccuauucuugauuacuuguuuc
F06	miR-26a	12368	GL192394.1:720988..721049:-	24250	24249	1	uucaaguaauccaggauaggcu	ccuauucuugguuacuugcacg	uucaaguaauccaggauaggcugugcaggucccaaugggccuauucuugguuacuugcacg
F06	miR-23a	11206	GL192799.1:914486..914544:-	21979	21869	110	aucacauugccagggauuucca	gggguuccuggggaugggauuu	gggguuccuggggaugggauuugcugccugucacaaaucacauugccagggauuucca
F06	miR-92a	7290.4	GL193439.1:574355..574414:+	14291	14091	200	uauugcacuugucccggccugu	agguugggaucgguugcaaugcu	agguugggaucgguugcaaugcuguguuucuguaugguauugcacuugucccggccugu
F06	miR-92a	6939.6	GL192626.1:742721..742782:+	13603	13576	27	uauugcacuugucccggccugu	ggguggggauuuguggcauuacu	ggguggggauuuguggcauuacuuguguucuauauaaaguauugcacuugucccggccugu
F06	miR-1839	6685.9	GL192700.1:1455330..1455390:+	13108	13106	2	aagguagauagaacaggucuug	agaccuacuuaucuaccaaca	aagguagauagaacaggucuuguuugcaaaauuaauucaagaccuacuuaucuaccaaca
F06	miR-24	6651.2	GL192799.1:914159..914220:-	13037	12953	84	uggcucaguucagcaggaacagg	gugccuacugagcugaaacacagu	gugccuacugagcugaaacacaguugauuugugcagacuggcucaguucagcaggaacagg
F06	miR-181a	4693.2	GL192718.1:1518530..1518587:+	9197	9037	160	aacauucaacgcugucggugaguuu	accaccgaccguugacugu	aacauucaacgcugucggugaguuugggauuugaaaaaaccaccgaccguugacugu
F06	miR-181a	4646	GL192393.1:3052784..3052846:+	9106	9037	69	aacauucaacgcugucggugaguuu	accaucgaccguugauuguacc	aacauucaacgcugucggugaguuuggaauuaaaaucaaaaccaucgaccguugauuguacc
F06	miR-221	4352.3	GL193590.1:237640..237702:+	8528	7642	886	agcuacauugucugcuggguuu	accuggcauacaauguagauuu	accuggcauacaauguagauuucuguguuucuagggcaacagcuacauugucugcuggguuu
F06	miR-144	3180.3	GL192339.1:1870798..1870855:+	6229	6109	120	ggauaucaucauauacuguaagu	uacaguauagaugauguacu	ggauaucaucauauacuguaaguuugcgaugagacacuacaguauagaugauguacu
F06	miR-6529	2654.8	GL192422.1:284717..284776:+	5199	5194	5	gagagaucagaggcgcagagu	ccugugccuuuuaccucuuu	gagagaucagaggcgcagagugcgucaaugucaaugaagccugugccuuuuaccucuuu
F06	miR-181b	2637.7	GL192393.1:3052970..3053031:+	5166	5158	8	aacauucauugcugucgguggguu	cucacugaacaaugaaugcaa	aacauucauugcugucgguggguugaacuguguggacaagcucacugaacaaugaaugcaa
F06	miR-1307	2503.7	GL192371.1:2214128..2214189:-	4910	4427	483	acucggcguggcgucggucgug	ucgaccggaccucgaccggcucg	ucgaccggaccucgaccggcucgucuauguugccaaucgacucggcguggcgucggucgug
F06	miR-93	2488.6	GL194658.1:29655..29717:+	4872	4868	4	caaagugcuguucgugcagguag	acugcugagccagcacuucccga	caaagugcuguucgugcagguagcgugauuaccugaccuacugcugagccagcacuucccga
F06	miR-98	1911.8	GL193501.1:205134..205216:+	3741	3706	34	ugagguaguaaguuguauuguu	cuauacaacuuacuacuuuccc	ugagguaguaaguuguauuguugugggguguagggauuuuaggccccaauuagaagauaacuauacaacuuacuacuuuccc
F06	miR-106b	1745	GL194658.1:29428..29488:+	3413	2560	853	uaaagugcugacagugcaga	ccgcacuguggguacuugcugc	uaaagugcugacagugcagauagcgguccugcgugcuaccgcacuguggguacuugcugc
F06	miR-8859b	1685.9	GL192731.1:1313706..1313762:-	3305	3301	4	uccgcgccuggaguccgccucg	ggucggauuccgugccugga	uccgcgccuggaguccgccucguguuuuugaguccgggucggauuccgugccugga
F06	miR-23b	1511.2	GL192745.1:656549..656608:+	2956	2817	139	aucacauugccagggauuacca	ggguuccuggcaugcugauuu	ggguuccuggcaugcugauuugugacuuaagauuaaaaucacauugccagggauuacca
F06	miR-186	1190.2	GL194272.1:100519..100580:+	2326	2308	18	caaagaauucuccuuuugggcuu	gcccaaaggugaauuuuuuggg	caaagaauucuccuuuugggcuuucugauuuuauuuuaagcccaaaggugaauuuuuuggg
F06	miR-106a	990.7	GL193439.1:573653..573712:+	1935	1644	291	caaagugcuuacagugcagguag	acugcagugaaggcacuuguag	caaagugcuuacagugcagguagugauaugugcaucuacugcagugaaggcacuuguag
F06	miR-30e	883.9	GL193963.1:266607..266671:-	1724	1139	585	uguaaacauccuugacuggaagcu	cuuucagucggauguuuacagc	uguaaacauccuugacuggaagcuguaaguuguucagaggagcuuucagucggauguuuacagc
F06	miR-15a	877.8	GL192977.1:807442..807502:+	1715	1713	2	uagcagcacauaaugguuugug	caggccauauugugcugccucaa	uagcagcacauaaugguuuguggauuuugaaaaggugcaggccauauugugcugccucaa
F06	miR-27a	867.8	GL192799.1:914301..914362:-	1693	1673	20	uucacaguggcuaaguuccg	agggcuuagcugcuugugagca	agggcuuagcugcuugugagcagaguccacaccaagucguguucacaguggcuaaguuccg
F06	miR-10a	837.5	GL192497.1:1857482..1857544:-	1636	1634	2	uacccuguagauccgaauuugu	caaauucguaucuaggggaau	uacccuguagauccgaauuuguguaaggaauuuuguggucacaaauucguaucuaggggaau
F06	miR-383	807.1	GL192956.1:663327..663389:+	1575	1573	2	agaucagaaggugauuguggcu	ccacagcacugccuggucaga	agaucagaaggugauuguggcuuuggguggauauuaaucagccacagcacugccuggucaga
F06	miR-331	775	GL192660.1:1036440..1036497:-	1511	1482	29	gccccugggccuauccuagaa	ucuagguauggucccagggau	ucuagguauggucccagggaucccagaucaaaccaggccccugggccuauccuagaa
F06	miR-181d	663.6	GL192799.1:940396..940459:+	1293	1292	1	aacauucauuguugucgguggguu	ccaccgagggaugaauguca	aacauucauuguugucgguggguugugaggacggaggccagacccaccgagggaugaauguca
F06	miR-193a	656.6	GL192339.1:3523989..3524045:+	1278	1119	159	ugggucuuugcgggcgagauga	aacuggccuacaaagucccagu	ugggucuuugcgggcgagaugagggugucgguucaacuggccuacaaagucccagu
F06	miR-374b	609.3	GL194270.1:125355..125407:-	1187	1178	9	auauaauacaaccugcuaagug	cuuaucagguuguauuaucauu	auauaauacaaccugcuaaguguccuagcacuuaucagguuguauuaucauu
F06	miR-374a	541	GL194270.1:173225..173277:-	1053	1004	49	uuauaauacaaccugauaagu	cuuaccagguuguauuguaauu	uuauaauacaaccugauaaguguuacagcacuuaccagguuguauuguaauu
F06	miR-148a	525.8	GL192349.1:3370253..3370313:+	1023	1021	2	ucagugcacuacagaacuuugu	aaaguucugagacacuccga	aaaguucugagacacuccgacucugaauaugauagaagucagugcacuacagaacuuugu
F06	miR-28	473.4	GL192402.1:1382518..1382580:-	919	916	3	cacuagauugugagcuccugga	aaggagcucacagucuauug	aaggagcucacagucuauugaguugccuuucugacuuucccacuagauugugagcuccugga
F06	miR-20a	435.2	GL193439.1:574103..574162:+	845	841	4	uaaagugcuuauagugcagguag	acugcauuaugagcacuuaaagu	uaaagugcuuauagugcagguaguguuuaguuaucuacugcauuaugagcacuuaaagu
F06	miR-378	423.5	GL192580.1:975982..976041:-	821	817	4	acuggacuuggagucagaagg	cuccugacuccagguccugugu	cuccugacuccagguccuguguguuaccucgaaauagcacuggacuuggagucagaagg
F06	miR-365	422.8	GL192339.1:3535723..3535785:+	821	458	363	uaaugccccuaaaaauccuuau	gagggacuuucaggggcagcugu	gagggacuuucaggggcagcuguguuuucugacucagucauaaugccccuaaaaauccuuau
F06	miR-27b	421.2	GL192745.1:656778..656841:+	817	775	42	uucacaguggcuaaguucugc	agagcuuagcugauuggugaaca	agagcuuagcugauuggugaacagugacugguuuccgcuuuguucacaguggcuaaguucugc
F06	miR-1306	360.7	GL192766.1:1207833..1207895:+	707	384	323	ccaccuccccugcaaacgucca	acguuggcucugguggugaugg	ccaccuccccugcaaacguccagugaugcagagguaauggacguuggcucugguggugaugg
F06	miR-197	351.4	GL192659.1:872638..872699:+	680	487	193	uucaccaccuucuccacccagc	cggguagagagggcagugggagg	cggguagagagggcagugggagguaagagcucuucacccuucaccaccuucuccacccagc
F06	miR-30c	343.6	GL194278.1:131439..131501:-	666	651	15	uguaaacauccuacacucucagcu	cugggagaaggcuguuuacucu	uguaaacauccuacacucucagcuguggaaaguaagaaagcugggagaaggcuguuuacucu
F06	miR-628	307.9	GL192979.1:870978..871038:+	596	226	370	augcugacauauuuacuagagg	ucuaguaagaguggcagucgaa	augcugacauauuuacuagaggguaaaauuaauaaccuucuaguaagaguggcagucgaa
F06	miR-365	239	GL192574.1:564907..564969:-	461	458	3	uaaugccccuaaaaauccuuau	agggacuuuugggggcagauguguuu	agggacuuuugggggcagauguguuuccauuccacuaucauaaugccccuaaaaauccuuau
F06	miR-425	215.9	GL192765.1:1377410..1377472:+	415	410	5	aucgggaaugucguguccgcc	aaugacacgaucacucccguuga	aaugacacgaucacucccguugagugggcacccaagaagccaucgggaaugucguguccgcc
F06	miR-150	200.8	GL192567.1:879575..879632:+	384	263	121	ucucccaacccuuguaccagug	cugguacaggcauggggggca	ucucccaacccuuguaccagugcugugccucagucccugguacaggcauggggggca
F06	miR-183	199.7	GL192359.1:2684931..2684991:-	383	314	69	uauggcacugguagaauucacu	ugaauuaccgaagggccaua	uauggcacugguagaauucacugugaacggucucggucagugaauuaccgaagggccaua
F06	miR-199	199	GL192421.1:355414..355474:-	382	380	2	acaguagucugcacauugguu	cccaguguuuagacuaucuguu	cccaguguuuagacuaucuguucaggacucccaaauuguacaguagucugcacauugguu
F06	miR-199	198.9	GL192824.1:483341..483403:+	381	380	1	acaguagucugcacauugguu	cccaguguucagacuaccuguu	cccaguguucagacuaccuguucagggggcucugaauguguacaguagucugcacauugguu
F06	miR-199	198.6	GL192505.1:131112..131172:-	381	380	1	acaguagucugcacauugguu	cccaguguucagacuaccuguu	cccaguguucagacuaccuguucaggacaaugccguuguacaguagucugcacauugguu
F06	miR-7	188	GL192411.1:645757..645821:-	360	325	35	uggaagacuagugauuuuguugu	aacaaaucacagucugccaua	uggaagacuagugauuuuguuguuuuuagauaacuaaaucgacaacaaaucacagucugccaua
F06	miR-363	178.7	GL192626.1:742885..742951:+	343	305	38	aauugcacgguauccaucuguaa	cggguggaucacgaugcaauuuu	cggguggaucacgaugcaauuuugauuaguauaauaggagaaaaauugcacgguauccaucuguaa
F06	miR-130b	176.7	GL193412.1:413868..413928:+	345	323	22	cagugcaaugaugaaagggcau	acucuuucccuguugcacuacu	acucuuucccuguugcacuacugugggccgcugggaagcagugcaaugaugaaagggcau
F06	miR-345	167.4	GL192537.1:839280..839339:-	319	257	62	ccugaacuaggggucuggagg	gcugacuccuaguccagugcu	gcugacuccuaguccagugcucgugauggcuggugggcccugaacuaggggucuggagg
F06	miR-129	158.9	GL192359.1:1616685..1616751:+	303	252	51	aagcccuuaccccaaaaaguau	cuuuuugcggucugggcuugc	cuuuuugcggucugggcuugcuguuccucucaacaguagucaggaagcccuuaccccaaaaaguau
F06	miR-29b	154.2	GL192359.1:3536404..3536468:-	294	290	2	uagcaccauuugaaaucaguguu	gcugguuucauauggugguuuagau	gcugguuucauauggugguuuagauuuaaauagugauugucuagcaccauuugaaaucaguguu
F06	miR-30a	132.1	GL194278.1:156200..156263:-	250	193	57	uguaaacauccucgacuggaagc	cuuucagucggauguuugcagc	uguaaacauccucgacuggaagcugugaaggcacagaugggcuuucagucggauguuugcagc
F06	miR-590	131.7	GL192728.1:1263474..1263535:-	252	160	92	uaauuuuauguauaagcuagu	gagcuuauucauaaaaguaca	gagcuuauucauaaaaguacaguaugauccaguaaaccuguaauuuuauguauaagcuagu
F06	miR-338	125	GL192862.1:984580..984639:-	236	188	48	uccagcaucagugauuuuguuga	aacaauauccuggugcugagu	aacaauauccuggugcugaguggugacacaugcaacuccagcaucagugauuuuguuga
F06	miR-660	124.7	GL192563.1:266370..266427:-	236	231	5	uacccauugcauaucggaguug	accuccugugugcauggauua	uacccauugcauaucggaguugugaauucucaaagcaccuccugugugcauggauua
F06	miR-181c	108	GL192799.1:940214..940275:+	203	161	42	aacauucaaccugucggugaguuu	accaucgaccguugaguggacc	aacauucaaccugucggugaguuugggcagcucaggcaaaccaucgaccguugaguggacc
F06	miR-30b	91.7	GL192915.1:984878..984938:+	172	117	55	cugggagguggauguuuacuu	uguaaacauccuacacucagcu	uguaaacauccuacacucagcuguaauaacguggauuggcugggagguggauguuuacuu
F06	miR-99a	80.5	GL192390.1:2194272..2194332:+	149	147	2	aacccguagauccgaucuugug	caagcucgcuucuaugggucugu	aacccguagauccgaucuuguggugaaauggacugcgcaagcucgcuucuaugggucugu
F06	miR-361	79.7	GL194587.1:95088..95149:+	148	137	11	uuaucagaaucuccagggguac	ucccccaggugugauucugauuu	uuaucagaaucuccagggguacuuauaauuugaaaaagucccccaggugugauucugauuu
F06	miR-652	71.3	GL193098.1:696616..696679:+	130	127	3	aauggcgccacuaggguugugc	acaacccuaggagagggugccauuc	acaacccuaggagagggugccauucacauagacuauaauugaauggcgccacuaggguugugc
F06	miR-335	62.4	GL192359.1:3267227..3267285:+	114	112	2	ucaagagcaauaacgaaaaaugu	uuuuucauuauugcuccugacc	ucaagagcaauaacgaaaaauguuugucauaaaccguuuuucauuauugcuccugacc
F06	miR-350	62	GL194429.1:115780..115841:-	116	102	14	uucacaaagcccauacacuuuuac	aaagugcacgcgcuuugggaca	aaagugcacgcgcuuugggacagugaagaaaauaauguucacaaagcccauacacuuuuac
F06	miR-455	61.7	GL192443.1:1814593..1814652:-	112	84	28	uaugugccuuuggacuacaucg	ugcaguccaugggcauauacac	uaugugccuuuggacuacaucguggaagccagcaccaugcaguccaugggcauauacac
F06	miR-301a	56.3	GL193022.1:773946..774007:+	103	83	20	gcucugacuuuauugcacuacu	cagugcaauaguauugucaaagca	gcucugacuuuauugcacuacuguacuuuacagcuagcagugcaauaguauugucaaagca
F06	miR-18a	52.7	GL193439.1:573791..573853:+	106	92	14	uaaggugcaucuagugcagau	acugcccuaagugcuccuucu	uaaggugcaucuagugcagauagugaaguagauuagcaucuacugcccuaagugcuccuucu
F06	miR-125b	49.3	GL192390.1:2240130..2240188:+	88	83	5	ucccugagacccuaacuuguga	acaagucaggcucuuggga	ucccugagacccuaacuugugagguauuuuaguaacaucacaagucaggcucuuggga
F06	miR-135a	47	GL192640.1:1017856..1017917:+	83	33	50	uauggcuuuuuauuccuauguga	auauagggauuggagccguggcg	uauggcuuuuuauuccuaugugauuuuacugcucacucauauagggauuggagccguggcg
F06	miR-143	45.6	GL192580.1:1211732..1211787:-	80	75	5	ugagaugaagcacuguagcuc	ggugcagugcugcaucucuggu	ggugcagugcugcaucucuggucagcugggagucugagaugaagcacuguagcuc
F06	miR-1249	43.7	GL192972.1:286351..286410:+	77	70	7	acgcccuucccccccuucuuca	aggagggaggagaugggccaaguuc	aggagggaggagaugggccaaguucccucugccuggaacgcccuucccccccuucuuca
F06	miR-574	36.5	GL193779.1:113909..113967:-	61	51	10	cacgcucaugcacacacccaca	ugagugugugugugugagugugugu	ugagugugugugugugagugugugucgcuccggguccacgcucaugcacacacccaca
F06	miR-129	35.4	GL193764.1:335072..335136:+	60	51	9	cuuuuugcggucugggcuug	aagcccuuaccccaaaaagcau	cuuuuugcggucugggcuugcuguacauaacucaauagccggaagcccuuaccccaaaaagcau
F06	miR-362	35.1	GL192563.1:269805..269864:-	60	42	18	aauccuuggaaccuaggugugagu	aacacaccuauucaaggauuca	aauccuuggaaccuaggugugagugccauuucagugcaacacaccuauucaaggauuca
F06	miR-500	33	GL192563.1:270273..270335:-	56	52	4	augcaccugggcaaggauucuga	uaauccuugcuaccugggugagagu	uaauccuugcuaccugggugagagugcuuucugaaugcaaugcaccugggcaaggauucuga
F06	miR-196b	25.1	GL192349.1:2370353..2370410:+	41	39	2	uagguaguuuccuguuguuggga	ucgacagcacgacacugccuuc	uagguaguuuccuguuguugggauccaccuuucucucgacagcacgacacugccuuc
F06	miR-424	18	GL192626.1:480789..480847:+	26	19	7	caaaacgugaggcgcugcuau	cagcagcaauucauguuuuga	cagcagcaauucauguuuugaagugcuuuaaacgguucaaaacgugaggcgcugcuau
F06	miR-19a	16.6	GL193439.1:573938..573997:+	24	23	1	ugugcaaaucuaugcaaaacuga	uaguuuugcauaguugcacuac	uaguuuugcauaguugcacuacaagaagaauguaguugugcaaaucuaugcaaaacuga
F06	miR-219	14.4	GL192386.1:3193314..3193377:-	19	18	1	agaguugagucuggacgucccg	ugauuguccaaacgcaauu	ugauuguccaaacgcaauucucgagucuauggcucuggccgagaguugagucuggacgucccg
F06	miR-301b	10.5	GL193412.1:413591..413651:+	11	10	1	cagugcaaugauauugucaaagcau	gcucugacgagguugcacuacu	gcucugacgagguugcacuacugugcucugagaagcagugcaaugauauugucaaagcau
F06	miR-1343	10.4	GL192767.1:601821..601880:-	18	16	2	cuccuggggcccgcacucucgc	uggggagcggcccccgggcgg	uggggagcggcccccgggcgggccucugcucuggccccuccuggggcccgcacucucgc
F06	miR-769	9.7	GL193873.1:36499..36560:-	10	9	1	cugggaucucuggggucuuggu	ugagaccucuggguucugagcu	ugagaccucuggguucugagcugugacguuccuuccaagcugggaucucuggggucuuggu
F06	miR-9	9.2	GL193527.1:316023..316086:-	9	5	4	uaaagcuagauaaccgaaaguaa	ucuuugguuaucuagcuguauga	ucuuugguuaucuagcuguaugagugguguggagucuucauaaagcuagauaaccgaaaguaa
F06	miR-9	9.1	GL192365.1:2278228..2278289:+	9	5	4	uaaagcuagauaaccgaaaguaa	ucuuugguuaucuagcuguauga	ucuuugguuaucuagcuguaugaguguauuggucuucauaaagcuagauaaccgaaaguaa
F06	miR-126	6.9	GL193170.1:862142..862201:+	5	4	1	cauuauuacuuuugguacgcg	cguaccgugaguaauaaugcg	cauuauuacuuuugguacgcgcugugacacuucaaacucguaccgugaguaauaaugcg
F06	miR-32	6.7	GL192486.1:2412277..2412339:+	4	2	2	caauuuagugugugugauauu	uauugcacauuacuaaguugcau	uauugcacauuacuaaguugcauguugucacggccuccgugcaauuuagugugugugauauu
F06	miR-204	5.9	GL192399.1:1567441..1567501:-	3	2	1	gcugggaaggcaaagggacgu	uucccuuugucauccuaugccu	uucccuuugucauccuaugccugagaauauaugaaggaggcugggaaggcaaagggacgu
F06	miR-503	5.9	GL192626.1:481021..481084:+	90	90	0	uagcagcgggaacaguacu	uauuguuucugcugcccgg	uagcagcgggaacaguacugcagugggcgaucggugcucuggaguauuguuucugcugcccgg
F06	miR-483	5.8	GL192731.1:938600..938662:-	321	317	4	aggacgggaggaaaggaggacgugg	ucacuccuccccucccgucuucc	aggacgggaggaaaggaggacgugguuucaugcagguccucacuccuccccucccgucuucc
F06	miR-151	5.8	GL192770.1:1328263..1328321:-	1365	1359	6	cuagacugaggcuccuugagggc	ucgaggagcucacagucuagua	ucgaggagcucacagucuaguaugucucagcccuacuagacugaggcuccuugagggc
F06	miR-137	5.8	GL192418.1:346336..346396:+	2	1	1	acggguauucuuggguggauaaua	uuauugcuuaagaauacgcguagu	acggguauucuuggguggauaauacggauuacguuguuauugcuuaagaauacgcguagu
F06	let-7a	5.7	GL192962.1:696562..696634:-	1166505	1166494	11	ugagguaguagguuguauaguu	auacaaccuacugucuuuccuga	ugagguaguagguuguauaguuuggggcucggcccugcugugggugacuauacaaccuacugucuuuccuga
F06	miR-326	5.7	GL192425.1:1319259..1319321:+	26	26	0	ccucugggcccuuccuccagc	uggaggcagggccuuugugaaggcg	uggaggcagggccuuugugaaggcgggugguguucggaucgccucugggcccuuccuccagc
F06	miR-138a	5.7	GL193580.1:33453..33515:-	29	29	0	agcugguguugugaaucaggccg	gcuacuucacaacaccaggguc	agcugguguugugaaucaggccguugccaaucagagaacggcuacuucacaacaccaggguc
F06	miR-200c	5.7	GL192900.1:540753..540814:-	17	17	0	uaauacugccggguaaugaugg	gucuuacccagcaguguuugg	gucuuacccagcaguguuugggugcugguugggagucucuaauacugccggguaaugaugg
F06	miR-1271	5.7	GL192854.1:738528..738587:+	141	135	6	cuuggcaccuaguaagcacu	agugccugcuaugugccaggcau	cuuggcaccuaguaagcacucaguaaauauuuguugagugccugcuaugugccaggcau
F06	miR-320	5.7	GL192401.1:1533379..1533433:+	137537	137537	0	aaaagcuggguugagagggcga	gccuucucuucccgguucuucc	gccuucucuucccgguucuucccggagucgggaaaagcuggguugagagggcga
F06	miR-152	5.6	GL192497.1:1383142..1383201:-	252	252	0	ucagugcaugacagaacuugg	agguucugugauacacuccgacu	agguucugugauacacuccgacucgggcucuggagcagucagugcaugacagaacuugg
F06	miR-203	5.6	GL192632.1:199385..199445:-	227	227	0	gugaaauguuuaggaccacuag	agugguucuuaacaguucaacag	agugguucuuaacaguucaacaguucuguagcgcaauugugaaauguuuaggaccacuag
F06	miR-195	5.6	GL193146.1:281200..281261:-	26	26	0	uagcagcacagaaauauuggca	ccaauauuggcugugcugcucca	uagcagcacagaaauauuggcaccggggagaaagucugccaauauuggcugugcugcucca
F06	miR-191	5.6	GL192765.1:1376924..1376988:+	243338	243205	133	caacggaaucccaaaagcagcugu	cugcgcuuggauuucguuccc	caacggaaucccaaaagcagcuguugucuccagagcauuccagcugcgcuuggauuucguuccc
F06	miR-125a	5.5	GL193718.1:282709..282769:+	56	56	0	ucccugagacccuuuaaccugu	aggugagguucuugggagcc	ucccugagacccuuuaaccugugaggacauccagggucacaggugagguucuugggagcc
F06	miR-101	5.5	GL193175.1:292738..292795:+	25011	25009	2	guacaguacugugauaacuga	ucaguuaucacagugcugaugc	ucaguuaucacagugcugaugcuguccauucuaaagguacaguacugugauaacuga
F06	miR-26b	5.5	GL192367.1:712627..712683:-	24776	24776	0	uucaaguaauucaggauagguu	ccuguucuccauuacuuggcu	uucaaguaauucaggauagguugugugcuguccagccuguucuccauuacuuggcu
F06	let-7e	5.5	GL193718.1:282240..282307:+	5986	5986	0	ugagguaggagguuguauaguug	acuauacggccuccuagcuuucc	ugagguaggagguuguauaguugaggaggacacccacggagaucacuauacggccuccuagcuuucc
F06	miR-708	5.5	GL192471.1:1596676..1596745:-	40	38	0	aaggagcuuacaaucuagcuggg	caacuagacugugagcuucuaga	aaggagcuuacaaucuagcugggggugaacggcuugcacaugaacgcaacuagacugugagcuucuaga
F06	miR-96	5.5	GL192359.1:2684696..2684760:-	232	232	0	uuuggcacuagcacauuuuugcu	caaucaugugcagugccaauau	uuuggcacuagcacauuuuugcuugugucucuccgcucugagcaaucaugugcagugccaauau
F06	miR-342	5.5	GL192537.1:993136..993201:-	1201	1056	145	ucucacacagaaaucgcacccgu	aggggugcuaucugugauugagg	aggggugcuaucugugauugagggacauggcaaauagaauugucucacacagaaaucgcacccgu
F06	miR-499	5.5	GL192479.1:1125086..1125145:+	1187	1187	0	uuaagacuugcagugauguuu	acaucacagcaagucugugcu	uuaagacuugcagugauguuuaacuccucuccacgugaacaucacagcaagucugugcu
F06	miR-875	5.5	GL192374.1:1916540..1916597:+	4	2	2	ccuggaaauacugagguugugu	uauaccucaguuuuaucaggugu	uauaccucaguuuuaucagguguucuuuaaaaucaccuggaaauacugagguugugu
F06	miR-142	5.4	GL194178.1:179553..179615:+	39745	39738	5	cccauaaaguagaaagcacua	uaguguuuccuacuuuauggau	cccauaaaguagaaagcacuacuaacagcacuggaggguguaguguuuccuacuuuauggau
F06	miR-182	5.4	GL192359.1:2680667..2680731:-	652	651	1	uuuggcaaugguagaacucacacu	ugguucuagacuugccaacu	uuuggcaaugguagaacucacacuggugaggucaugggauccggugguucuagacuugccaacu
F06	miR-330	5.4	GL193873.1:321749..321811:+	8452	8446	6	gcaaagcacacggccugcagaga	ucucugggccugugucuuag	ucucugggccugugucuuaggcucugcaagaucaaccgagcaaagcacacggccugcagaga
F06	miR-130a	5.4	GL192939.1:716080..716142:+	299	299	0	cagugcaauguuaaaagggcau	gcucuuuucacauugugcuacu	gcucuuuucacauugugcuacugucugcaccuaccacuagcagugcaauguuaaaagggcau
F06	miR-155	5.4	GL192725.1:35243..35304:+	288	288	0	uuaaugcuaaucgugauaggggu	uccuacauguuagcauuaaca	uuaaugcuaaucgugauagggguuuuuaccuccgacugacuccuacauguuagcauuaaca
F06	miR-1	5.4	GL193326.1:551474..551535:-	70	70	0	uggaauguaaagaaguauguau	acauacuucuuuauaugcccaua	acauacuucuuuauaugcccauauggacgugcggagcuauggaauguaaagaaguauguau
F06	miR-505	5.4	GL192750.1:1335293..1335353:-	340	324	16	gggagccaggaaguauugauguu	ucaacacuugcugguuuccucu	gggagccaggaaguauugauguuucugccaguuuagcgucaacacuugcugguuuccucu
F06	let-7g	5.4	GL192640.1:1052744..1052823:+	204341	204341	0	ugagguaguaguuuguacaguu	cuguacaggccacugccuugcc	ugagguaguaguuuguacaguuugagggucuaugauaccacccgguacaggagauaacuguacaggccacugccuugcc
F06	miR-222	5.3	GL193590.1:236885..236945:+	1114	1113	1	agcuacaucuggcuacugggucu	ucaguagccaguguagauccu	ucaguagccaguguagauccugucuuuuguaaucaguagcuacaucuggcuacugggucu
F06	miR-122	5.3	GL193324.1:189965..190023:+	737	737	0	uggagugugacaaugguguuug	aacgccauuaucacacuaaaua	uggagugugacaaugguguuuguguccaaacuaucaaacgccauuaucacacuaaaua
F06	miR-7	5.3	GL194164.1:128021..128080:+	323	323	0	uggaagacuagugauuuuguugu	aacaagucacagcuuccuca	uggaagacuagugauuuuguuguucugauguacuaugacaacaagucacagcuuccuca
F06	let-7f	5.3	GL195419.1:4759..4836:+	2029005	2029005	0	ugagguaguagauuguauaguu	cuauacaaucuagugccuuccc	ugagguaguagauuguauaguuguggguagugauuguacccuguucaggagauaacuauacaaucuagugccuuccc
F06	let-7c	5.3	GL192390.1:2195008..2195075:+	18587	18587	0	ugagguaguagguuguaugguu	cuguacaaccuucuagcuuucc	ugagguaguagguuguaugguuuagaguuacacccugggaguuaacuguacaaccuucuagcuuucc
F06	miR-193b	5.2	GL192574.1:569786..569845:-	18	18	0	cgggguuuugagggcgagauga	aacuggcccacaaagucccgcu	cgggguuuugagggcgagaugaguuuauguuuuauccaacuggcccacaaagucccgcu
F06	miR-188	5.2	GL192563.1:275143..275203:-	27	27	0	caucccuugcaugguggagggug	cccucccacaugcaggguuugca	caucccuugcaugguggagggugagcuuucugaaaaccccucccacaugcaggguuugca
F06	miR-31	5.2	GL192500.1:35031..35090:-	52	52	0	aggcaagaugcuggcauagcugu	ugcuaugccaacauauugccauc	aggcaagaugcuggcauagcuguugaacugagaaccugcuaugccaacauauugccauc
F06	miR-339	5.2	GL193100.1:861670..861727:+	317	299	18	ucccuguccuccaggagcuca	ugagcuccucgaggccagagcc	ucccuguccuccaggagcucacuuacauccggccgugagcuccucgaggccagagcc
F06	miR-146b	5.2	GL192371.1:1454416..1454476:+	623	623	0	ugagaacugaauuccauaggcugu	gaccuagggacucaguucuggu	ugagaacugaauuccauaggcugugagcucgagcaaacgaccuagggacucaguucuggu
F06	miR-497	5.2	GL193146.1:281502..281569:-	11	11	0	cagcagcacacugugguuugua	caaaccacacugugguguuagagcgag	cagcagcacacugugguuuguacggcucuguggccacguccaaaccacacugugguguuagagcgag
F06	miR-599	5.2	GL192374.1:1916685..1916743:+	734	734	0	uuugauaagcugacaugggaca	uugugucaguuuaucaaacc	uuugauaagcugacaugggacagggacucuuuucacuguugugucaguuuaucaaacc
F06	miR-146a	5.2	GL192343.1:4040263..4040321:+	264	264	0	ugagaacugaauuccauggguu	ccugugaaguucaguucuucag	ugagaacugaauuccauggguugugucagugucagaccugugaaguucaguucuucag
F06	miR-19b	5.2	GL192626.1:742582..742646:+	286	286	0	ugugcaaauccaugcaaaacug	guuuugcagguuugcauuucagc	guuuugcagguuugcauuucagcguauauauguauauauggcugugcaaauccaugcaaaacug
F06	miR-22	5.2	GL192573.1:1172554..1172614:+	1051	1051	0	aagcugccaguugaagaacugu	aguucuucaguggcaagcuuua	aguucuucaguggcaagcuuuauguccugacccagcuaaagcugccaguugaagaacugu
F06	miR-107	5.1	GL192611.1:1387184..1387244:-	197709	197707	2	agcagcauuguacagggcuauga	ggcuucuuuacagugcugccuugu	ggcuucuuuacagugcugccuuguugcauauggaucaagcagcauuguacagggcuauga
F06	let-7a	5.1	GL192378.1:2557525..2557592:-	1168948	1168948	0	ugagguaguagguuguauaguu	cuguacagccuccuagcuuucc	ugagguaguagguuguauaguuuagaauuacaucaagggagauaacuguacagccuccuagcuuucc
F06	miR-125b	5	GL192378.1:2515332..2515393:-	83	83	0	ucccugagacccuaacuuguga	acggguuaggcucuugggagc	ucccugagacccuaacuugugauguuuacgguuuaaauccacggguuaggcucuugggagc
F06	miR-138a	5	GL192338.1:2989502..2989571:+	26	26	0	agcugguguugugaaucaggccg	gcuauuucaccacaccaggguu	agcugguguugugaaucaggccgacgagcagcgcauccucuaacccggcuauuucaccacaccaggguu
F06	miR-449a	5	GL193930.1:72567..72629:+	45	45	0	uggcaguguauuguuagcuggu	cagcuaacaugcaacugcuauc	uggcaguguauuguuagcugguugaauauaugaaugguaucagcuaacaugcaacugcuauc
F06	miR-192	5	GL192492.1:1273466..1273531:+	2634	2634	0	cugaccuaugaauugacagcca	gcugccaauuccauaggucacag	cugaccuaugaauugacagccagugcucucaucuccccucuggcugccaauuccauaggucacag
M05	let-7d	45420	GL192683.1:811340..811418:-	89080	89066	14	ugagguaguaguuugugcuguu	cugcgcaagcuacugccuugcu	ugagguaguaguuugugcuguuggucggguugugacauugcccgcuguggagauaacugcgcaagcuacugccuugcu
M05	miR-7150	731.1	GL192871.1:889141..889201:-	1425	1424	1	uuggcagggaugaggacauuga	ucguggcuucaccccccaccuc	uuggcagggaugaggacauugacccuguccuuccuuggucguggcuucaccccccaccuc
M05	miR-760	621.7	GL193445.1:210219..210279:-	1218	1202	16	uggcucugcgaggucggcuca	agcaggccugucagggcguug	uggcucugcgaggucggcucaaggugggucuggauauugagcaggccugucagggcguug
M05	miR-1388	343.4	GL193319.1:490724..490783:-	664	338	326	aucucagguuugucagcccgcg	aggacuguccagccugagaaugg	aggacuguccagccugagaauggugucuccagggucaaucucagguuugucagcccgcg
M05	miR-3120	118.2	GL192505.1:125380..125440:+	222	221	1	cacagcaaguguagacaggcag	ccugucugugccugcugua	ccugucugugccugcuguacaggugagcggauguucugcacagcaaguguagacaggcag
M05	miR-3613	61.5	GL192977.1:852587..852646:+	113	107	6	acaaaaaaaaaagcccaacccu	uguuguacuuuuuuuuuuguu	uguuguacuuuuuuuuuuguucguugcauuuuuaggaacaaaaaaaaaagcccaacccu
M05	miR-502b	46.3	GL192563.1:268455..268516:-	82	78	4	augcaccugggcaaggauuccg	uaauccuugcuaccugggugagagu	uaauccuugcuaccugggugagagugcuuucugaaugcaaugcaccugggcaaggauuccg
M05	miR-139	41	GL193559.1:296265..296324:+	71	50	21	uggagacgcggcccuguuggagu	ucuacagugcacgugucuccagu	ucuacagugcacgugucuccagugugacucagaggcuggagacgcggcccuguuggagu
M05	miR-4515	28	GL194135.1:140552..140617:+	54	34	20	aggacugggggagggacagag	guguuccucaccccguggccug	guguuccucaccccguggccugcucgccucgucacuucacaggcaggacugggggagggacagag
M05	miR-661	19.9	GL193760.1:218487..218550:-	30	28	2	agccuggggcuggcagagagau	ucacugccuacccccagccugucu	agccuggggcuggcagagagauguaaacacaaguccaccucacugccuacccccagccugucu
M05	miR-741	18.3	GL192460.1:1809303..1809361:+	28	23	5	uacguagauauauauguauuuu	uauauauauauauguacguaug	uauauauauauauguacguauguguauaugaauguauacguagauauauauguauuuu
M05	miR-224	16	GL194985.1:55512..55579:+	23	22	1	caagucacuaaugguuccguuua	aaauggugcccuagugacuac	caagucacuaaugguuccguuuaguagaugguuaugcauuauuucaaaauggugcccuagugacuac
M05	miR-1304	11.5	GL192464.1:1592046..1592106:-	23	13	10	aucgaggcuagagucacgcuugg	uagugugcuagaguccucga	aucgaggcuagagucacgcuuggguaucagcuuauugccuuagugugcuagaguccucga
M05	miR-1226	9.6	GL192708.1:1336758..1336812:+	10	9	1	ucaccagccggacgugcaagu	ucugcauguccagcugguga	ucugcauguccagcuggugaaauaauccacggcucaccagccggacgugcaagu
M05	miR-1843b	8.9	GL192782.1:558371..558430:-	24	14	9	ucugaucguuccccuccauac	cauggaggucucugucuggcu	cauggaggucucugucuggcuuaggacaguuggcuaagucugaucguuccccuccauac
M05	miR-509	8.7	GL192623.1:1760252..1760310:+	8	6	2	ugauugacaucucugugaguaga	uacuccagagagcgucaaucac	uacuccagagagcgucaaucacguguaauuaaaugugauugacaucucugugaguaga
M05	miR-7346	7.8	GL192386.1:257619..257689:-	6	5	1	uggggcgccuggguggcucagu	ugagccagccaggggcgcucugg	ugagccagccaggggcgcucuggggccuguaauuauaaaacauacucauggggcgccuggguggcucagu
M05	miR-3584	7.6	GL193222.1:200171..200223:+	5	4	1	aggaggaggacaggaagguggg	cagcugucuguccuuccuccag	aggaggaggacaggaaggugggcggggccucagcugucuguccuuccuccag
M05	miR-6928	7.4	GL192703.1:1008038..1008103:-	6	4	2	cagcuguuugggaccaaaggugua	acaucguggaccuggacagcgacac	acaucguggaccuggacagcgacacggcagacaaguacuugcagcuguuugggaccaaaggugua
M05	miR-7406	7.3	GL192554.1:317425..317490:+	6	4	2	aagcgcuugggaucucgggcaguc	gaugccuuuucccaagcgcuga	aagcgcuugggaucucgggcagucuuuaaugcacagcuuuuaagaugccuuuucccaagcgcuga
M05	miR-1199	7.2	GL192817.1:405401..405466:-	5	4	1	acugagccucccaguugccccag	ggggguaccugcguggcucagu	acugagccucccaguugccccaggagaagagauacagcuagaaggggguaccugcguggcucagu
M05	miR-7162	6.8	GL193188.1:840571..840659:+	4	3	1	ucugagguagccgguggacc	gcucucuggagaccucugagguag	gcucucuggagaccucugagguagccgguggacccccagucaccauggcaacgggcucucuggagaccucugagguagccgguggacc
M05	miR-3065	6.1	GL192862.1:984581..984642:+	3	2	1	ucaacaaaaucacugaugcugga	ucagcaccaggauauuguugg	ucaacaaaaucacugaugcuggaguugcaugugucaccacucagcaccaggauauuguugg
M05	miR-1298	6.1	GL194881.1:57864..57913:-	12	12	0	uaucugggggggcaugggaag	ucccaugcucccccagaucag	ucccaugcucccccagaucagugucucuuaucugggggggcaugggaag
M05	miR-6902	6	GL194910.1:66063..66118:-	68	68	0	auccucacaggaggcgggcucu	agccugcccucugcuaggauca	agccugcccucugcuaggaucagucagcucgugauccucacaggaggcgggcucu
M05	miR-5586	5.9	GL192862.1:1212825..1212883:-	48	48	0	aagagugagucugggcagggcaa	gcccugcccggugcugacucucga	aagagugagucugggcagggcaaccccccagggagcccugcccggugcugacucucga
M05	miR-3622b	5.8	GL192768.1:36388..36448:+	10	8	2	cggcauggucagagagcguca	gacacuguuuggccacgccccuc	cggcauggucagagagcgucagcguugucaugguagcgacacuguuuggccacgccccuc
M05	miR-5126	5.7	GL193546.1:176428..176480:+	29	29	0	gcgggcggcgggcggcggg	cucgccuuucucucgccu	gcgggcggcgggcggcgggggggccgccuccucccucgccuuucucucgccu
M05	miR-6373	5.7	GL193748.1:166632..166691:+	16	16	0	uaugggaagggaccugcaggc	cugcagguucccucccucagc	uaugggaagggaccugcaggcuuggcaguuuuagguggcugcagguucccucccucagc
M05	miR-9068	5.7	GL196163.1:7142..7252:+	12	10	1	uucgugauggggaucggggau	ucccugcccuuuguacacaccgcc	uucgugauggggaucggggauugcaauuauuccccaugaacgaggaauucccaguaagugcgggucauaagcuugcguugauuaagucccugcccuuuguacacaccgcc
M05	miR-664a	5.6	GL192963.1:911043..911095:-	16	16	0	caggcugggagacuggugcacagg	ugugugcuggcucccugggagcugca	caggcugggagacuggugcacaggggugugugcuggcucccugggagcugca
M05	miR-7383	5.6	GL192938.1:111666..111726:-	326	326	0	ggaggcucggcugucuguggcc	uggcagccagccgaggcugcuccug	uggcagccagccgaggcugcuccugcugcuggcagacaggaggcucggcugucuguggcc
M05	miR-668	5.6	GL193617.1:334113..334173:-	16	16	0	cgcgccucaggcaagggacuucu	uagucccuuccuugaggcgaucg	uagucccuuccuugaggcgaucggguaaaucauaugacgcgccucaggcaagggacuucu
M05	miR-7843	5.6	GL193934.1:414583..414652:-	30	30	0	cagggcagguaggacagggcgu	gcccugccugaccuucccuagug	cagggcagguaggacagggcguguggcagaggggaggugccucagcgcccugccugaccuucccuagug
M05	miR-3067	5.5	GL193396.1:477620..477678:-	18	18	0	acaagcgggagaaagggccaga	ugcuucucucccccacuuguuc	ugcuucucucccccacuuguucuagagcaagagagaacaagcgggagaaagggccaga
M05	miR-6857	5.5	GL192476.1:215379..215429:+	16	16	0	uuggggaugggagauggugaug	ucaccuccucccacccccagaa	uuggggaugggagauggugaugaaaccuucaccuccucccacccccagaa
M05	miR-7212	5.5	GL192776.1:897187..897248:+	20	20	0	acugggggacaagaggcaggga	ucugccuugugccucaggca	acugggggacaagaggcagggaacuccaagccacgguguucucugccuugugccucaggca
M05	miR-3079	5.4	GL192765.1:662644..662703:-	30	30	0	aaggcucaggaucugguaguag	gcgccagcuccugcgccgacu	aaggcucaggaucugguaguagauguagagcagcuccugcgccagcuccugcgccgacu
M05	miR-6752	5.4	GL192492.1:638001..638062:-	42	42	0	ugggggugggaugcaaacaggu	cuguuguuucuccccucauagcu	ugggggugggaugcaaacagguaggaguugggcuuuaccuguuguuucuccccucauagcu
M05	miR-451	5.4	GL192339.1:1870970..1871012:-	19	19	0	gaaccguuaccauuacua	guaaugguaacgguuucc	gaaccguuaccauuacuaaacucaguaaugguaacgguuucc
M05	miR-6973b	5.3	GL193569.1:271153..271216:+	10	6	4	ugcucucucugggucacugcagg	ucagcaguagcccggggagcaga	ucagcaguagcccggggagcagaacuccaucuguacccacugcucucucugggucacugcagg
M05	miR-7398g	5.3	GL193314.1:565505..565559:+	12	12	0	uguguagacacacacgugcau	guguguguguguguacaugca	guguguguguguguacaugcauaaaucuauuuguguguagacacacacgugcau
M05	miR-4530	5.3	GL192360.1:3636316..3636379:+	12	12	0	accagcagaggcuuggagcagg	cguuccaagcagcugucugcuuc	cguuccaagcagcugucugcuucuagacuucuacagcccgaaccagcagaggcuuggagcagg
M05	miR-1411	5.2	GL193243.1:639584..639643:+	58	58	0	gagauagaaagaggaagggacg	ugccuuccucuuccuccg	ugccuuccucuuccuccguccuaguaaaacuaaacaggagauagaaagaggaagggacg
M05	miR-9331	5.2	GL192420.1:2072292..2072351:-	50	50	0	acaggcugguggguauaggaggu	cuccaggcccaacagccugccc	acaggcugguggguauaggagguguuucauucagcaccuccaggcccaacagccugccc
M05	miR-4676	5.1	GL194985.1:54464..54526:+	237	237	0	aacuguuugcagaggaagcugaga	ucagucucaucugcaaagaaguaa	aacuguuugcagaggaagcugagacuuuguaacacaucucagucucaucugcaaagaaguaa
M05	miR-7658	5	GL192492.1:301968..302029:-	15	14	1	ugugggcgaguggcagggua	ugcccgccuuucucccuuacaga	ugugggcgaguggcaggguaccagugcgaggagacugaugcccgccuuucucccuuacaga
M05	miR-3689d	5	GL192628.1:1155870..1155931:-	18	18	0	uggaggugaugaacuggc	caguuugggcugugcug	caguuugggcugugcuggugggggaaggacccgagcuggcuguuggaggugaugaacuggc
M05	miR-140	149166	GL193054.1:580717..580779:-	292573	292540	33	uaccacaggguagaaccacggac	cagugguuuuacccuaugguag	cagugguuuuacccuaugguagguuacgucaugcuguucuaccacaggguagaaccacggac
M05	miR-486	134657	GL192606.1:145869..145933:+	264113	262313	1800	uccuguacugagcugccccga	cggggcagcucaguacaggaug	uccuguacugagcugccccgaggccguucacugugcccagcucggggcagcucaguacaggaug
M05	miR-486	134215	GL192606.1:145867..145930:-	263247	263085	162	uccuguacugagcugccccga	cggggcagcucaguacaggau	uccuguacugagcugccccgagcugggcacagugaacggccucggggcagcucaguacaggau
M05	miR-423a	130647	GL192339.1:779093..779152:-	256250	254602	1648	ugaggggcagagagcgagacuuu	agcucggucugaggccccucagu	ugaggggcagagagcgagacuuuucuauuuuccaaaagcucggucugaggccccucagu
M05	miR-107	100842	GL192628.1:163651..163711:-	197789	197771	18	agcagcauuguacagggcuauga	agcuucuuuacagugcugccuugu	agcuucuuuacagugcugccuuguagcauucgggucaagcagcauuguacagggcuauga
M05	miR-25	66775.1	GL194658.1:29860..29919:+	130975	129675	1300	cauugcacuugucucggucuga	aggcggagacuugggcaauugcu	aggcggagacuugggcaauugcuggacgcugcccgcgcauugcacuugucucggucuga
M05	miR-185	46185.9	GL192766.1:1168566..1168622:+	90582	90439	143	uggagagaaaggcaguuccuga	aggggcuggcuuuccucuggu	uggagagaaaggcaguuccugaugguccccuccccaggggcuggcuuuccucuggu
M05	miR-128	20736.3	GL194280.1:105050..105106:-	40665	40664	1	ucacagugaaccggucucuuu	cggggccguagcacugucuga	cggggccguagcacugucugagagguuuacauuucucacagugaaccggucucuuu
M05	miR-21	17775.4	GL193022.1:197860..197921:-	34857	34834	23	uagcuuaucagacugauguugac	caacagcagucgaugggcugucu	uagcuuaucagacugauguugacuguugaaucucauggcaacagcagucgaugggcugucu
M05	miR-128	14042.5	GL192394.1:2614332..2614390:-	27535	27526	9	ucacagugaaccggucucuuu	gggggccgauacacuguacgaga	gggggccgauacacuguacgagagugaguagcaggucucacagugaaccggucucuuu
M05	miR-16	12769.4	GL194697.1:103091..103156:+	25038	24998	40	uagcagcacguaaauauuggcg	accaauauuauugugcugcuuua	uagcagcacguaaauauuggcguagugaaauaaguacuaaacaccaauauuauugugcugcuuua
M05	miR-16	12755.5	GL192977.1:807582..807646:+	25011	25006	5	uagcagcacguaaauauuggcg	ccaguauuaacugugcugcuga	uagcagcacguaaauauuggcguuaagauucuaaaauuaucuccaguauuaacugugcugcuga
M05	miR-26a	12511.6	GL192457.1:1581416..1581476:-	24532	24529	3	uucaaguaauccaggauaggcu	ccuauucuugauuacuuguuuc	uucaaguaauccaggauaggcuguuuccaucugugaggccuauucuugauuacuuguuuc
M05	miR-26a	12368	GL192394.1:720988..721049:-	24250	24249	1	uucaaguaauccaggauaggcu	ccuauucuugguuacuugcacg	uucaaguaauccaggauaggcugugcaggucccaaugggccuauucuugguuacuugcacg
M05	miR-23a	11206	GL192799.1:914486..914544:-	21979	21869	110	aucacauugccagggauuucca	gggguuccuggggaugggauuu	gggguuccuggggaugggauuugcugccugucacaaaucacauugccagggauuucca
M05	miR-92a	7290.4	GL193439.1:574355..574414:+	14291	14091	200	uauugcacuugucccggccugu	agguugggaucgguugcaaugcu	agguugggaucgguugcaaugcuguguuucuguaugguauugcacuugucccggccugu
M05	miR-92a	6939.6	GL192626.1:742721..742782:+	13603	13576	27	uauugcacuugucccggccugu	ggguggggauuuguggcauuacu	ggguggggauuuguggcauuacuuguguucuauauaaaguauugcacuugucccggccugu
M05	miR-1839	6685.9	GL192700.1:1455330..1455390:+	13108	13106	2	aagguagauagaacaggucuug	agaccuacuuaucuaccaaca	aagguagauagaacaggucuuguuugcaaaauuaauucaagaccuacuuaucuaccaaca
M05	miR-24	6651.2	GL192799.1:914159..914220:-	13037	12953	84	uggcucaguucagcaggaacagg	gugccuacugagcugaaacacagu	gugccuacugagcugaaacacaguugauuugugcagacuggcucaguucagcaggaacagg
M05	miR-181a	4693.2	GL192718.1:1518530..1518587:+	9197	9037	160	aacauucaacgcugucggugaguuu	accaccgaccguugacugu	aacauucaacgcugucggugaguuugggauuugaaaaaaccaccgaccguugacugu
M05	miR-181a	4646	GL192393.1:3052784..3052846:+	9106	9037	69	aacauucaacgcugucggugaguuu	accaucgaccguugauuguacc	aacauucaacgcugucggugaguuuggaauuaaaaucaaaaccaucgaccguugauuguacc
M05	miR-221	4352.3	GL193590.1:237640..237702:+	8528	7642	886	agcuacauugucugcuggguuu	accuggcauacaauguagauuu	accuggcauacaauguagauuucuguguuucuagggcaacagcuacauugucugcuggguuu
M05	miR-144	3180.3	GL192339.1:1870798..1870855:+	6229	6109	120	ggauaucaucauauacuguaagu	uacaguauagaugauguacu	ggauaucaucauauacuguaaguuugcgaugagacacuacaguauagaugauguacu
M05	miR-6529	2654.8	GL192422.1:284717..284776:+	5199	5194	5	gagagaucagaggcgcagagu	ccugugccuuuuaccucuuu	gagagaucagaggcgcagagugcgucaaugucaaugaagccugugccuuuuaccucuuu
M05	miR-181b	2637.7	GL192393.1:3052970..3053031:+	5166	5158	8	aacauucauugcugucgguggguu	cucacugaacaaugaaugcaa	aacauucauugcugucgguggguugaacuguguggacaagcucacugaacaaugaaugcaa
M05	miR-1307	2503.7	GL192371.1:2214128..2214189:-	4910	4427	483	acucggcguggcgucggucgug	ucgaccggaccucgaccggcucg	ucgaccggaccucgaccggcucgucuauguugccaaucgacucggcguggcgucggucgug
M05	miR-93	2488.6	GL194658.1:29655..29717:+	4872	4868	4	caaagugcuguucgugcagguag	acugcugagccagcacuucccga	caaagugcuguucgugcagguagcgugauuaccugaccuacugcugagccagcacuucccga
M05	miR-98	1911.8	GL193501.1:205134..205216:+	3741	3706	34	ugagguaguaaguuguauuguu	cuauacaacuuacuacuuuccc	ugagguaguaaguuguauuguugugggguguagggauuuuaggccccaauuagaagauaacuauacaacuuacuacuuuccc
M05	miR-106b	1745	GL194658.1:29428..29488:+	3413	2560	853	uaaagugcugacagugcaga	ccgcacuguggguacuugcugc	uaaagugcugacagugcagauagcgguccugcgugcuaccgcacuguggguacuugcugc
M05	miR-8859b	1685.9	GL192731.1:1313706..1313762:-	3305	3301	4	uccgcgccuggaguccgccucg	ggucggauuccgugccugga	uccgcgccuggaguccgccucguguuuuugaguccgggucggauuccgugccugga
M05	miR-23b	1511.2	GL192745.1:656549..656608:+	2956	2817	139	aucacauugccagggauuacca	ggguuccuggcaugcugauuu	ggguuccuggcaugcugauuugugacuuaagauuaaaaucacauugccagggauuacca
M05	miR-186	1190.2	GL194272.1:100519..100580:+	2326	2308	18	caaagaauucuccuuuugggcuu	gcccaaaggugaauuuuuuggg	caaagaauucuccuuuugggcuuucugauuuuauuuuaagcccaaaggugaauuuuuuggg
M05	miR-106a	990.7	GL193439.1:573653..573712:+	1935	1644	291	caaagugcuuacagugcagguag	acugcagugaaggcacuuguag	caaagugcuuacagugcagguagugauaugugcaucuacugcagugaaggcacuuguag
M05	miR-30e	883.9	GL193963.1:266607..266671:-	1724	1139	585	uguaaacauccuugacuggaagcu	cuuucagucggauguuuacagc	uguaaacauccuugacuggaagcuguaaguuguucagaggagcuuucagucggauguuuacagc
M05	miR-15a	877.8	GL192977.1:807442..807502:+	1715	1713	2	uagcagcacauaaugguuugug	caggccauauugugcugccucaa	uagcagcacauaaugguuuguggauuuugaaaaggugcaggccauauugugcugccucaa
M05	miR-27a	867.8	GL192799.1:914301..914362:-	1693	1673	20	uucacaguggcuaaguuccg	agggcuuagcugcuugugagca	agggcuuagcugcuugugagcagaguccacaccaagucguguucacaguggcuaaguuccg
M05	miR-10a	837.5	GL192497.1:1857482..1857544:-	1636	1634	2	uacccuguagauccgaauuugu	caaauucguaucuaggggaau	uacccuguagauccgaauuuguguaaggaauuuuguggucacaaauucguaucuaggggaau
M05	miR-383	807.1	GL192956.1:663327..663389:+	1575	1573	2	agaucagaaggugauuguggcu	ccacagcacugccuggucaga	agaucagaaggugauuguggcuuuggguggauauuaaucagccacagcacugccuggucaga
M05	miR-331	775	GL192660.1:1036440..1036497:-	1511	1482	29	gccccugggccuauccuagaa	ucuagguauggucccagggau	ucuagguauggucccagggaucccagaucaaaccaggccccugggccuauccuagaa
M05	miR-181d	663.6	GL192799.1:940396..940459:+	1293	1292	1	aacauucauuguugucgguggguu	ccaccgagggaugaauguca	aacauucauuguugucgguggguugugaggacggaggccagacccaccgagggaugaauguca
M05	miR-193a	656.6	GL192339.1:3523989..3524045:+	1278	1119	159	ugggucuuugcgggcgagauga	aacuggccuacaaagucccagu	ugggucuuugcgggcgagaugagggugucgguucaacuggccuacaaagucccagu
M05	miR-374b	609.3	GL194270.1:125355..125407:-	1187	1178	9	auauaauacaaccugcuaagug	cuuaucagguuguauuaucauu	auauaauacaaccugcuaaguguccuagcacuuaucagguuguauuaucauu
M05	miR-374a	541	GL194270.1:173225..173277:-	1053	1004	49	uuauaauacaaccugauaagu	cuuaccagguuguauuguaauu	uuauaauacaaccugauaaguguuacagcacuuaccagguuguauuguaauu
M05	miR-148a	525.8	GL192349.1:3370253..3370313:+	1023	1021	2	ucagugcacuacagaacuuugu	aaaguucugagacacuccga	aaaguucugagacacuccgacucugaauaugauagaagucagugcacuacagaacuuugu
M05	miR-28	473.4	GL192402.1:1382518..1382580:-	919	916	3	cacuagauugugagcuccugga	aaggagcucacagucuauug	aaggagcucacagucuauugaguugccuuucugacuuucccacuagauugugagcuccugga
M05	miR-20a	435.2	GL193439.1:574103..574162:+	845	841	4	uaaagugcuuauagugcagguag	acugcauuaugagcacuuaaagu	uaaagugcuuauagugcagguaguguuuaguuaucuacugcauuaugagcacuuaaagu
M05	miR-378	423.5	GL192580.1:975982..976041:-	821	817	4	acuggacuuggagucagaagg	cuccugacuccagguccugugu	cuccugacuccagguccuguguguuaccucgaaauagcacuggacuuggagucagaagg
M05	miR-365	422.8	GL192339.1:3535723..3535785:+	821	458	363	uaaugccccuaaaaauccuuau	gagggacuuucaggggcagcugu	gagggacuuucaggggcagcuguguuuucugacucagucauaaugccccuaaaaauccuuau
M05	miR-27b	421.2	GL192745.1:656778..656841:+	817	775	42	uucacaguggcuaaguucugc	agagcuuagcugauuggugaaca	agagcuuagcugauuggugaacagugacugguuuccgcuuuguucacaguggcuaaguucugc
M05	miR-1306	360.7	GL192766.1:1207833..1207895:+	707	384	323	ccaccuccccugcaaacgucca	acguuggcucugguggugaugg	ccaccuccccugcaaacguccagugaugcagagguaauggacguuggcucugguggugaugg
M05	miR-197	351.4	GL192659.1:872638..872699:+	680	487	193	uucaccaccuucuccacccagc	cggguagagagggcagugggagg	cggguagagagggcagugggagguaagagcucuucacccuucaccaccuucuccacccagc
M05	miR-30c	343.6	GL194278.1:131439..131501:-	666	651	15	uguaaacauccuacacucucagcu	cugggagaaggcuguuuacucu	uguaaacauccuacacucucagcuguggaaaguaagaaagcugggagaaggcuguuuacucu
M05	miR-628	307.9	GL192979.1:870978..871038:+	596	226	370	augcugacauauuuacuagagg	ucuaguaagaguggcagucgaa	augcugacauauuuacuagaggguaaaauuaauaaccuucuaguaagaguggcagucgaa
M05	miR-365	239	GL192574.1:564907..564969:-	461	458	3	uaaugccccuaaaaauccuuau	agggacuuuugggggcagauguguuu	agggacuuuugggggcagauguguuuccauuccacuaucauaaugccccuaaaaauccuuau
M05	miR-425	215.9	GL192765.1:1377410..1377472:+	415	410	5	aucgggaaugucguguccgcc	aaugacacgaucacucccguuga	aaugacacgaucacucccguugagugggcacccaagaagccaucgggaaugucguguccgcc
M05	miR-150	200.8	GL192567.1:879575..879632:+	384	263	121	ucucccaacccuuguaccagug	cugguacaggcauggggggca	ucucccaacccuuguaccagugcugugccucagucccugguacaggcauggggggca
M05	miR-183	199.7	GL192359.1:2684931..2684991:-	383	314	69	uauggcacugguagaauucacu	ugaauuaccgaagggccaua	uauggcacugguagaauucacugugaacggucucggucagugaauuaccgaagggccaua
M05	miR-199	199	GL192421.1:355414..355474:-	382	380	2	acaguagucugcacauugguu	cccaguguuuagacuaucuguu	cccaguguuuagacuaucuguucaggacucccaaauuguacaguagucugcacauugguu
M05	miR-199	198.9	GL192824.1:483341..483403:+	381	380	1	acaguagucugcacauugguu	cccaguguucagacuaccuguu	cccaguguucagacuaccuguucagggggcucugaauguguacaguagucugcacauugguu
M05	miR-199	198.6	GL192505.1:131112..131172:-	381	380	1	acaguagucugcacauugguu	cccaguguucagacuaccuguu	cccaguguucagacuaccuguucaggacaaugccguuguacaguagucugcacauugguu
M05	miR-7	188	GL192411.1:645757..645821:-	360	325	35	uggaagacuagugauuuuguugu	aacaaaucacagucugccaua	uggaagacuagugauuuuguuguuuuuagauaacuaaaucgacaacaaaucacagucugccaua
M05	miR-363	178.7	GL192626.1:742885..742951:+	343	305	38	aauugcacgguauccaucuguaa	cggguggaucacgaugcaauuuu	cggguggaucacgaugcaauuuugauuaguauaauaggagaaaaauugcacgguauccaucuguaa
M05	miR-130b	176.7	GL193412.1:413868..413928:+	345	323	22	cagugcaaugaugaaagggcau	acucuuucccuguugcacuacu	acucuuucccuguugcacuacugugggccgcugggaagcagugcaaugaugaaagggcau
M05	miR-345	167.4	GL192537.1:839280..839339:-	319	257	62	ccugaacuaggggucuggagg	gcugacuccuaguccagugcu	gcugacuccuaguccagugcucgugauggcuggugggcccugaacuaggggucuggagg
M05	miR-129	158.9	GL192359.1:1616685..1616751:+	303	252	51	aagcccuuaccccaaaaaguau	cuuuuugcggucugggcuugc	cuuuuugcggucugggcuugcuguuccucucaacaguagucaggaagcccuuaccccaaaaaguau
M05	miR-29b	154.2	GL192359.1:3536404..3536468:-	294	290	2	uagcaccauuugaaaucaguguu	gcugguuucauauggugguuuagau	gcugguuucauauggugguuuagauuuaaauagugauugucuagcaccauuugaaaucaguguu
M05	miR-30a	132.1	GL194278.1:156200..156263:-	250	193	57	uguaaacauccucgacuggaagc	cuuucagucggauguuugcagc	uguaaacauccucgacuggaagcugugaaggcacagaugggcuuucagucggauguuugcagc
M05	miR-590	131.7	GL192728.1:1263474..1263535:-	252	160	92	uaauuuuauguauaagcuagu	gagcuuauucauaaaaguaca	gagcuuauucauaaaaguacaguaugauccaguaaaccuguaauuuuauguauaagcuagu
M05	miR-338	125	GL192862.1:984580..984639:-	236	188	48	uccagcaucagugauuuuguuga	aacaauauccuggugcugagu	aacaauauccuggugcugaguggugacacaugcaacuccagcaucagugauuuuguuga
M05	miR-660	124.7	GL192563.1:266370..266427:-	236	231	5	uacccauugcauaucggaguug	accuccugugugcauggauua	uacccauugcauaucggaguugugaauucucaaagcaccuccugugugcauggauua
M05	miR-181c	108	GL192799.1:940214..940275:+	203	161	42	aacauucaaccugucggugaguuu	accaucgaccguugaguggacc	aacauucaaccugucggugaguuugggcagcucaggcaaaccaucgaccguugaguggacc
M05	miR-30b	91.7	GL192915.1:984878..984938:+	172	117	55	cugggagguggauguuuacuu	uguaaacauccuacacucagcu	uguaaacauccuacacucagcuguaauaacguggauuggcugggagguggauguuuacuu
M05	miR-99a	80.5	GL192390.1:2194272..2194332:+	149	147	2	aacccguagauccgaucuugug	caagcucgcuucuaugggucugu	aacccguagauccgaucuuguggugaaauggacugcgcaagcucgcuucuaugggucugu
M05	miR-361	79.7	GL194587.1:95088..95149:+	148	137	11	uuaucagaaucuccagggguac	ucccccaggugugauucugauuu	uuaucagaaucuccagggguacuuauaauuugaaaaagucccccaggugugauucugauuu
M05	miR-652	71.3	GL193098.1:696616..696679:+	130	127	3	aauggcgccacuaggguugugc	acaacccuaggagagggugccauuc	acaacccuaggagagggugccauucacauagacuauaauugaauggcgccacuaggguugugc
M05	miR-335	62.4	GL192359.1:3267227..3267285:+	114	112	2	ucaagagcaauaacgaaaaaugu	uuuuucauuauugcuccugacc	ucaagagcaauaacgaaaaauguuugucauaaaccguuuuucauuauugcuccugacc
M05	miR-350	62	GL194429.1:115780..115841:-	116	102	14	uucacaaagcccauacacuuuuac	aaagugcacgcgcuuugggaca	aaagugcacgcgcuuugggacagugaagaaaauaauguucacaaagcccauacacuuuuac
M05	miR-455	61.7	GL192443.1:1814593..1814652:-	112	84	28	uaugugccuuuggacuacaucg	ugcaguccaugggcauauacac	uaugugccuuuggacuacaucguggaagccagcaccaugcaguccaugggcauauacac
M05	miR-301a	56.3	GL193022.1:773946..774007:+	103	83	20	gcucugacuuuauugcacuacu	cagugcaauaguauugucaaagca	gcucugacuuuauugcacuacuguacuuuacagcuagcagugcaauaguauugucaaagca
M05	miR-18a	52.7	GL193439.1:573791..573853:+	106	92	14	uaaggugcaucuagugcagau	acugcccuaagugcuccuucu	uaaggugcaucuagugcagauagugaaguagauuagcaucuacugcccuaagugcuccuucu
M05	miR-125b	49.3	GL192390.1:2240130..2240188:+	88	83	5	ucccugagacccuaacuuguga	acaagucaggcucuuggga	ucccugagacccuaacuugugagguauuuuaguaacaucacaagucaggcucuuggga
M05	miR-135a	47	GL192640.1:1017856..1017917:+	83	33	50	uauggcuuuuuauuccuauguga	auauagggauuggagccguggcg	uauggcuuuuuauuccuaugugauuuuacugcucacucauauagggauuggagccguggcg
M05	miR-143	45.6	GL192580.1:1211732..1211787:-	80	75	5	ugagaugaagcacuguagcuc	ggugcagugcugcaucucuggu	ggugcagugcugcaucucuggucagcugggagucugagaugaagcacuguagcuc
M05	miR-1249	43.7	GL192972.1:286351..286410:+	77	70	7	acgcccuucccccccuucuuca	aggagggaggagaugggccaaguuc	aggagggaggagaugggccaaguucccucugccuggaacgcccuucccccccuucuuca
M05	miR-574	36.5	GL193779.1:113909..113967:-	61	51	10	cacgcucaugcacacacccaca	ugagugugugugugugagugugugu	ugagugugugugugugagugugugucgcuccggguccacgcucaugcacacacccaca
M05	miR-129	35.4	GL193764.1:335072..335136:+	60	51	9	cuuuuugcggucugggcuug	aagcccuuaccccaaaaagcau	cuuuuugcggucugggcuugcuguacauaacucaauagccggaagcccuuaccccaaaaagcau
M05	miR-362	35.1	GL192563.1:269805..269864:-	60	42	18	aauccuuggaaccuaggugugagu	aacacaccuauucaaggauuca	aauccuuggaaccuaggugugagugccauuucagugcaacacaccuauucaaggauuca
M05	miR-500	33	GL192563.1:270273..270335:-	56	52	4	augcaccugggcaaggauucuga	uaauccuugcuaccugggugagagu	uaauccuugcuaccugggugagagugcuuucugaaugcaaugcaccugggcaaggauucuga
M05	miR-196b	25.1	GL192349.1:2370353..2370410:+	41	39	2	uagguaguuuccuguuguuggga	ucgacagcacgacacugccuuc	uagguaguuuccuguuguugggauccaccuuucucucgacagcacgacacugccuuc
M05	miR-424	18	GL192626.1:480789..480847:+	26	19	7	caaaacgugaggcgcugcuau	cagcagcaauucauguuuuga	cagcagcaauucauguuuugaagugcuuuaaacgguucaaaacgugaggcgcugcuau
M05	miR-19a	16.6	GL193439.1:573938..573997:+	24	23	1	ugugcaaaucuaugcaaaacuga	uaguuuugcauaguugcacuac	uaguuuugcauaguugcacuacaagaagaauguaguugugcaaaucuaugcaaaacuga
M05	miR-219	14.4	GL192386.1:3193314..3193377:-	19	18	1	agaguugagucuggacgucccg	ugauuguccaaacgcaauu	ugauuguccaaacgcaauucucgagucuauggcucuggccgagaguugagucuggacgucccg
M05	miR-301b	10.5	GL193412.1:413591..413651:+	11	10	1	cagugcaaugauauugucaaagcau	gcucugacgagguugcacuacu	gcucugacgagguugcacuacugugcucugagaagcagugcaaugauauugucaaagcau
M05	miR-1343	10.4	GL192767.1:601821..601880:-	18	16	2	cuccuggggcccgcacucucgc	uggggagcggcccccgggcgg	uggggagcggcccccgggcgggccucugcucuggccccuccuggggcccgcacucucgc
M05	miR-769	9.7	GL193873.1:36499..36560:-	10	9	1	cugggaucucuggggucuuggu	ugagaccucuggguucugagcu	ugagaccucuggguucugagcugugacguuccuuccaagcugggaucucuggggucuuggu
M05	miR-9	9.2	GL193527.1:316023..316086:-	9	5	4	uaaagcuagauaaccgaaaguaa	ucuuugguuaucuagcuguauga	ucuuugguuaucuagcuguaugagugguguggagucuucauaaagcuagauaaccgaaaguaa
M05	miR-9	9.1	GL192365.1:2278228..2278289:+	9	5	4	uaaagcuagauaaccgaaaguaa	ucuuugguuaucuagcuguauga	ucuuugguuaucuagcuguaugaguguauuggucuucauaaagcuagauaaccgaaaguaa
M05	miR-126	6.9	GL193170.1:862142..862201:+	5	4	1	cauuauuacuuuugguacgcg	cguaccgugaguaauaaugcg	cauuauuacuuuugguacgcgcugugacacuucaaacucguaccgugaguaauaaugcg
M05	miR-32	6.7	GL192486.1:2412277..2412339:+	4	2	2	caauuuagugugugugauauu	uauugcacauuacuaaguugcau	uauugcacauuacuaaguugcauguugucacggccuccgugcaauuuagugugugugauauu
M05	miR-204	5.9	GL192399.1:1567441..1567501:-	3	2	1	gcugggaaggcaaagggacgu	uucccuuugucauccuaugccu	uucccuuugucauccuaugccugagaauauaugaaggaggcugggaaggcaaagggacgu
M05	miR-503	5.9	GL192626.1:481021..481084:+	90	90	0	uagcagcgggaacaguacu	uauuguuucugcugcccgg	uagcagcgggaacaguacugcagugggcgaucggugcucuggaguauuguuucugcugcccgg
M05	miR-483	5.8	GL192731.1:938600..938662:-	321	317	4	aggacgggaggaaaggaggacgugg	ucacuccuccccucccgucuucc	aggacgggaggaaaggaggacgugguuucaugcagguccucacuccuccccucccgucuucc
M05	miR-151	5.8	GL192770.1:1328263..1328321:-	1365	1359	6	cuagacugaggcuccuugagggc	ucgaggagcucacagucuagua	ucgaggagcucacagucuaguaugucucagcccuacuagacugaggcuccuugagggc
M05	miR-137	5.8	GL192418.1:346336..346396:+	2	1	1	acggguauucuuggguggauaaua	uuauugcuuaagaauacgcguagu	acggguauucuuggguggauaauacggauuacguuguuauugcuuaagaauacgcguagu
M05	let-7a	5.7	GL192962.1:696562..696634:-	1166505	1166494	11	ugagguaguagguuguauaguu	auacaaccuacugucuuuccuga	ugagguaguagguuguauaguuuggggcucggcccugcugugggugacuauacaaccuacugucuuuccuga
M05	miR-326	5.7	GL192425.1:1319259..1319321:+	26	26	0	ccucugggcccuuccuccagc	uggaggcagggccuuugugaaggcg	uggaggcagggccuuugugaaggcgggugguguucggaucgccucugggcccuuccuccagc
M05	miR-138a	5.7	GL193580.1:33453..33515:-	29	29	0	agcugguguugugaaucaggccg	gcuacuucacaacaccaggguc	agcugguguugugaaucaggccguugccaaucagagaacggcuacuucacaacaccaggguc
M05	miR-200c	5.7	GL192900.1:540753..540814:-	17	17	0	uaauacugccggguaaugaugg	gucuuacccagcaguguuugg	gucuuacccagcaguguuugggugcugguugggagucucuaauacugccggguaaugaugg
M05	miR-1271	5.7	GL192854.1:738528..738587:+	141	135	6	cuuggcaccuaguaagcacu	agugccugcuaugugccaggcau	cuuggcaccuaguaagcacucaguaaauauuuguugagugccugcuaugugccaggcau
M05	miR-320	5.7	GL192401.1:1533379..1533433:+	137537	137537	0	aaaagcuggguugagagggcga	gccuucucuucccgguucuucc	gccuucucuucccgguucuucccggagucgggaaaagcuggguugagagggcga
M05	miR-152	5.6	GL192497.1:1383142..1383201:-	252	252	0	ucagugcaugacagaacuugg	agguucugugauacacuccgacu	agguucugugauacacuccgacucgggcucuggagcagucagugcaugacagaacuugg
M05	miR-203	5.6	GL192632.1:199385..199445:-	227	227	0	gugaaauguuuaggaccacuag	agugguucuuaacaguucaacag	agugguucuuaacaguucaacaguucuguagcgcaauugugaaauguuuaggaccacuag
M05	miR-195	5.6	GL193146.1:281200..281261:-	26	26	0	uagcagcacagaaauauuggca	ccaauauuggcugugcugcucca	uagcagcacagaaauauuggcaccggggagaaagucugccaauauuggcugugcugcucca
M05	miR-191	5.6	GL192765.1:1376924..1376988:+	243338	243205	133	caacggaaucccaaaagcagcugu	cugcgcuuggauuucguuccc	caacggaaucccaaaagcagcuguugucuccagagcauuccagcugcgcuuggauuucguuccc
M05	miR-125a	5.5	GL193718.1:282709..282769:+	56	56	0	ucccugagacccuuuaaccugu	aggugagguucuugggagcc	ucccugagacccuuuaaccugugaggacauccagggucacaggugagguucuugggagcc
M05	miR-101	5.5	GL193175.1:292738..292795:+	25011	25009	2	guacaguacugugauaacuga	ucaguuaucacagugcugaugc	ucaguuaucacagugcugaugcuguccauucuaaagguacaguacugugauaacuga
M05	miR-26b	5.5	GL192367.1:712627..712683:-	24776	24776	0	uucaaguaauucaggauagguu	ccuguucuccauuacuuggcu	uucaaguaauucaggauagguugugugcuguccagccuguucuccauuacuuggcu
M05	let-7e	5.5	GL193718.1:282240..282307:+	5986	5986	0	ugagguaggagguuguauaguug	acuauacggccuccuagcuuucc	ugagguaggagguuguauaguugaggaggacacccacggagaucacuauacggccuccuagcuuucc
M05	miR-708	5.5	GL192471.1:1596676..1596745:-	40	38	0	aaggagcuuacaaucuagcuggg	caacuagacugugagcuucuaga	aaggagcuuacaaucuagcugggggugaacggcuugcacaugaacgcaacuagacugugagcuucuaga
M05	miR-96	5.5	GL192359.1:2684696..2684760:-	232	232	0	uuuggcacuagcacauuuuugcu	caaucaugugcagugccaauau	uuuggcacuagcacauuuuugcuugugucucuccgcucugagcaaucaugugcagugccaauau
M05	miR-342	5.5	GL192537.1:993136..993201:-	1201	1056	145	ucucacacagaaaucgcacccgu	aggggugcuaucugugauugagg	aggggugcuaucugugauugagggacauggcaaauagaauugucucacacagaaaucgcacccgu
M05	miR-499	5.5	GL192479.1:1125086..1125145:+	1187	1187	0	uuaagacuugcagugauguuu	acaucacagcaagucugugcu	uuaagacuugcagugauguuuaacuccucuccacgugaacaucacagcaagucugugcu
M05	miR-875	5.5	GL192374.1:1916540..1916597:+	4	2	2	ccuggaaauacugagguugugu	uauaccucaguuuuaucaggugu	uauaccucaguuuuaucagguguucuuuaaaaucaccuggaaauacugagguugugu
M05	miR-142	5.4	GL194178.1:179553..179615:+	39745	39738	5	cccauaaaguagaaagcacua	uaguguuuccuacuuuauggau	cccauaaaguagaaagcacuacuaacagcacuggaggguguaguguuuccuacuuuauggau
M05	miR-182	5.4	GL192359.1:2680667..2680731:-	652	651	1	uuuggcaaugguagaacucacacu	ugguucuagacuugccaacu	uuuggcaaugguagaacucacacuggugaggucaugggauccggugguucuagacuugccaacu
M05	miR-330	5.4	GL193873.1:321749..321811:+	8452	8446	6	gcaaagcacacggccugcagaga	ucucugggccugugucuuag	ucucugggccugugucuuaggcucugcaagaucaaccgagcaaagcacacggccugcagaga
M05	miR-130a	5.4	GL192939.1:716080..716142:+	299	299	0	cagugcaauguuaaaagggcau	gcucuuuucacauugugcuacu	gcucuuuucacauugugcuacugucugcaccuaccacuagcagugcaauguuaaaagggcau
M05	miR-155	5.4	GL192725.1:35243..35304:+	288	288	0	uuaaugcuaaucgugauaggggu	uccuacauguuagcauuaaca	uuaaugcuaaucgugauagggguuuuuaccuccgacugacuccuacauguuagcauuaaca
M05	miR-1	5.4	GL193326.1:551474..551535:-	70	70	0	uggaauguaaagaaguauguau	acauacuucuuuauaugcccaua	acauacuucuuuauaugcccauauggacgugcggagcuauggaauguaaagaaguauguau
M05	miR-505	5.4	GL192750.1:1335293..1335353:-	340	324	16	gggagccaggaaguauugauguu	ucaacacuugcugguuuccucu	gggagccaggaaguauugauguuucugccaguuuagcgucaacacuugcugguuuccucu
M05	let-7g	5.4	GL192640.1:1052744..1052823:+	204341	204341	0	ugagguaguaguuuguacaguu	cuguacaggccacugccuugcc	ugagguaguaguuuguacaguuugagggucuaugauaccacccgguacaggagauaacuguacaggccacugccuugcc
M05	miR-222	5.3	GL193590.1:236885..236945:+	1114	1113	1	agcuacaucuggcuacugggucu	ucaguagccaguguagauccu	ucaguagccaguguagauccugucuuuuguaaucaguagcuacaucuggcuacugggucu
M05	miR-122	5.3	GL193324.1:189965..190023:+	737	737	0	uggagugugacaaugguguuug	aacgccauuaucacacuaaaua	uggagugugacaaugguguuuguguccaaacuaucaaacgccauuaucacacuaaaua
M05	miR-7	5.3	GL194164.1:128021..128080:+	323	323	0	uggaagacuagugauuuuguugu	aacaagucacagcuuccuca	uggaagacuagugauuuuguuguucugauguacuaugacaacaagucacagcuuccuca
M05	let-7f	5.3	GL195419.1:4759..4836:+	2029005	2029005	0	ugagguaguagauuguauaguu	cuauacaaucuagugccuuccc	ugagguaguagauuguauaguuguggguagugauuguacccuguucaggagauaacuauacaaucuagugccuuccc
M05	let-7c	5.3	GL192390.1:2195008..2195075:+	18587	18587	0	ugagguaguagguuguaugguu	cuguacaaccuucuagcuuucc	ugagguaguagguuguaugguuuagaguuacacccugggaguuaacuguacaaccuucuagcuuucc
M05	miR-193b	5.2	GL192574.1:569786..569845:-	18	18	0	cgggguuuugagggcgagauga	aacuggcccacaaagucccgcu	cgggguuuugagggcgagaugaguuuauguuuuauccaacuggcccacaaagucccgcu
M05	miR-188	5.2	GL192563.1:275143..275203:-	27	27	0	caucccuugcaugguggagggug	cccucccacaugcaggguuugca	caucccuugcaugguggagggugagcuuucugaaaaccccucccacaugcaggguuugca
M05	miR-31	5.2	GL192500.1:35031..35090:-	52	52	0	aggcaagaugcuggcauagcugu	ugcuaugccaacauauugccauc	aggcaagaugcuggcauagcuguugaacugagaaccugcuaugccaacauauugccauc
M05	miR-339	5.2	GL193100.1:861670..861727:+	317	299	18	ucccuguccuccaggagcuca	ugagcuccucgaggccagagcc	ucccuguccuccaggagcucacuuacauccggccgugagcuccucgaggccagagcc
M05	miR-146b	5.2	GL192371.1:1454416..1454476:+	623	623	0	ugagaacugaauuccauaggcugu	gaccuagggacucaguucuggu	ugagaacugaauuccauaggcugugagcucgagcaaacgaccuagggacucaguucuggu
M05	miR-497	5.2	GL193146.1:281502..281569:-	11	11	0	cagcagcacacugugguuugua	caaaccacacugugguguuagagcgag	cagcagcacacugugguuuguacggcucuguggccacguccaaaccacacugugguguuagagcgag
M05	miR-599	5.2	GL192374.1:1916685..1916743:+	734	734	0	uuugauaagcugacaugggaca	uugugucaguuuaucaaacc	uuugauaagcugacaugggacagggacucuuuucacuguugugucaguuuaucaaacc
M05	miR-146a	5.2	GL192343.1:4040263..4040321:+	264	264	0	ugagaacugaauuccauggguu	ccugugaaguucaguucuucag	ugagaacugaauuccauggguugugucagugucagaccugugaaguucaguucuucag
M05	miR-19b	5.2	GL192626.1:742582..742646:+	286	286	0	ugugcaaauccaugcaaaacug	guuuugcagguuugcauuucagc	guuuugcagguuugcauuucagcguauauauguauauauggcugugcaaauccaugcaaaacug
M05	miR-22	5.2	GL192573.1:1172554..1172614:+	1051	1051	0	aagcugccaguugaagaacugu	aguucuucaguggcaagcuuua	aguucuucaguggcaagcuuuauguccugacccagcuaaagcugccaguugaagaacugu
M05	miR-107	5.1	GL192611.1:1387184..1387244:-	197709	197707	2	agcagcauuguacagggcuauga	ggcuucuuuacagugcugccuugu	ggcuucuuuacagugcugccuuguugcauauggaucaagcagcauuguacagggcuauga
M05	let-7a	5.1	GL192378.1:2557525..2557592:-	1168948	1168948	0	ugagguaguagguuguauaguu	cuguacagccuccuagcuuucc	ugagguaguagguuguauaguuuagaauuacaucaagggagauaacuguacagccuccuagcuuucc
M05	miR-125b	5	GL192378.1:2515332..2515393:-	83	83	0	ucccugagacccuaacuuguga	acggguuaggcucuugggagc	ucccugagacccuaacuugugauguuuacgguuuaaauccacggguuaggcucuugggagc
M05	miR-138a	5	GL192338.1:2989502..2989571:+	26	26	0	agcugguguugugaaucaggccg	gcuauuucaccacaccaggguu	agcugguguugugaaucaggccgacgagcagcgcauccucuaacccggcuauuucaccacaccaggguu
M05	miR-449a	5	GL193930.1:72567..72629:+	45	45	0	uggcaguguauuguuagcuggu	cagcuaacaugcaacugcuauc	uggcaguguauuguuagcugguugaauauaugaaugguaucagcuaacaugcaacugcuauc
M05	miR-192	5	GL192492.1:1273466..1273531:+	2634	2634	0	cugaccuaugaauugacagcca	gcugccaauuccauaggucacag	cugaccuaugaauugacagccagugcucucaucuccccucuggcugccaauuccauaggucacag
