# Supplementary material for: Profile of microRNA in Giant Panda Blood: A Resource for Immune-Related and Novel microRNAs
Source: PLoS One. 2015 Nov 23;10(11):e0143242. doi: 10.1371/journal.pone.0143242 (PMC4658108; doi:10.1371/journal.pone.0143242)
Supplement: S2 Table — (XLSX) [file pone.0143242.s002.xlsx]

## Sheet: Sheet1
Table S2 The novel miRNAs were predicted by miRDeep2 from four samples
species	id	score	location	total read count	mature read count	star read count	mature sequence	star sequence	precursor sequence
F18	m1	1199.4	GL192567.1:1983582..1983637:-	2350	1822	528	ugcuccugaggaacggcguccac	gugacgccgaacaggagca	ugcuccugaggaacggcguccacggaaacaaaccccgugacgccgaacaggagca
F18	m2	92.7	GL192862.1:1212825..1212883:-	179	164	15	ccugcccggugcugacucucga	aagagugagucugggcagggc	aagagugagucugggcagggcaaccccccagggagcccugcccggugcugacucucga
F18	m3	89.8	GL192338.1:4275440..4275508:-	187	131	55	uguugcugaauagaguuaaggaac	uuccuggcucuuucuguugcaca	uuccuggcucuuucuguugcacagcugacuuugugccauucugcuguugcugaauagaguuaaggaac
F18	m4	58.7	GL192987.1:807101..807161:-	122	108	14	uuucaggugcuggacagugugcu	uuucucugucccccccugaa	uuucaggugcuggacagugugcuguguguaaagaaacccauuucucugucccccccugaa
F18	m5	57.2	GL192719.1:624917..624977:+	111	109	2	uuggccuacaaaaaugacagac	ucugucaguucauaggucauuu	uuggccuacaaaaaugacagacagacuuagccaaauugucugucaguucauaggucauuu
F18	m6	47.5	GL193040.1:266746..266805:-	93	92	1	gauacuuaggaguagaacugc	auuuccacuccuagauauuuac	gauacuuaggaguagaacugcaggguuuauaauaagcauuuccacuccuagauauuuac
F18	m7	41.1	GL192516.1:653202..653263:+	79	56	23	ccugguucucgggccuucagacu	cugcaggcuuuugagcuagaa	cugcaggcuuuugagcuagaacuugcaccaugggcuguccugguucucgggccuucagacu
F18	m8	34.7	GL192598.1:1186987..1187047:-	65	50	15	cuguuccuggacggcgugaac	uucgcgcucguccagggacga	cuguuccuggacggcgugaaccucggccuccaccuugcguucgcgcucguccagggacga
F18	m9	31.9	GL192650.1:568156..568215:-	65	64	1	aaguuucucugaauguguaga	auacuuucagggaucauuucua	auacuuucagggaucauuucuauagucuguuacuagagaaguuucucugaauguguaga
F18	m10	24.4	GL192421.1:1171739..1171794:-	46	43	3	cuucccacauuugucccuggucu	ugggggacacaugagggaggagguc	ugggggacacaugagggaggaggucugagcaccuucccacauuugucccuggucu
F18	m11	21.9	GL193920.1:183271..183328:-	50	49	1	ucuuuggcuccuucucugca	ucagggacuggaggccaagugc	ucagggacuggaggccaagugcugauuuaaugaucccucuuuggcuccuucucugca
F18	m12	21.6	GL192487.1:593520..593578:+	40	39	1	acucgcucagcaccugguggacu	agcgccgggaagcugaggug	acucgcucagcaccugguggacugaggcacagugugucagcgccgggaagcugaggug
F18	m13	18.6	GL192344.1:5094567..5094630:-	35	34	1	uuugcaccucugagagugga	cuagucugggugcaaacag	uuugcaccucugagaguggaguaacuccuccuguggaguugcuccuagucugggugcaaacag
F18	m14	17.4	GL192355.1:2766037..2766095:-	33	27	6	ugccaucccgagugcuaccaca	uguggcccuugggcaugguugc	ugccaucccgagugcuaccacaguaaaauggagucuuguggcccuugggcaugguugc
F18	m15	14	GL192718.1:1555702..1555764:-	26	23	3	auugaggagucacugaucuuuu	aagaucaguaacuuuuuaauuu	aagaucaguaacuuuuuaauuugucuuuguagcuggucagauugaggagucacugaucuuuu
F18	m16	13.9	GL192494.1:1707386..1707444:+	25	17	8	auuuauauauaucuagcucaca	ugagcuagauauauauuuaua	ugagcuagauauauauuuauauuuauauauauuuauauuuauauauaucuagcucaca
F18	m17	13.9	GL194270.1:173228..173277:+	27	23	4	uuacaauacaaccugguaagu	cuuaucagguuguauuaua	uuacaauacaaccugguaagugcuguaacacuuaucagguuguauuaua
F18	m18	13.8	GL193579.1:154316..154370:-	25	23	2	auuaaaugugugugcguaugu	cacaugcacacauauuuaau	auuaaaugugugugcguaugugaggaauuauacacacaugcacacauauuuaau
F18	m19	12.5	GL192444.1:2154241..2154301:+	23	22	1	cccguaugugugugcguucau	ugaacgcgcacccacauguguac	cccguaugugugugcguucauguguuauaguugugugugaacgcgcacccacauguguac
F18	m20	11.2	GL192699.1:643202..643245:-	27	26	1	auucaggcuugcggggcugca	uggccccgggccugagacacu	uggccccgggccugagacacugauucaggcuugcggggcugca
F18	m21	11.1	GL193029.1:514495..514549:-	19	14	5	aaguucucaaacaccauucuga	agacuagugucugagaacuuua	aaguucucaaacaccauucugagcggcugcucagacuagugucugagaacuuua
F18	m22	10.6	GL192761.1:1160191..1160251:-	28	27	1	aucuguagucuuggcgccgcgcagg	uggggcacaccagacuugcaga	aucuguagucuuggcgccgcgcaggguuggugguacccuggggcacaccagacuugcaga
F18	m23	10.4	GL192364.1:1485136..1485196:-	19	11	8	uauauaaauucuuucagacu	ccugaaagaguuuaugcacuu	uauauaaauucuuucagacuguuggcagacgacuuagggccugaaagaguuuaugcacuu
F18	m24	10.3	GL192623.1:1771880..1771935:+	18	14	4	ugcuccggagagugucagucac	ugacugacaccucuaugagu	ugcuccggagagugucagucacguauaauuagaugugacugacaccucuaugagu
F18	m25	7.9	GL192356.1:1417277..1417337:-	14	7	7	uaguauaaccaggcuuccuaga	uaguaggccucgucaugcuaca	uaguaggccucgucaugcuacauuucuaaguucuuauguaguauaaccaggcuuccuaga
F18	m26	7.8	GL193863.1:446088..446142:+	21	20	1	ugagcucuccgccguguccugca	gaggaggcggugagggcugug	gaggaggcggugagggcugugggccuugaccugagcucuccgccguguccugca
F18	m27	7.1	GL194469.1:138408..138465:+	12	7	5	uaaaccaauaauauguuauau	uauaauguauuauugguuuug	uaaaccaauaauauguuauaugucaauuaauuaacguauaauguauuauugguuuug
F18	m28	6.1	GL192974.1:257775..257833:-	10	7	3	aaggccucuccucugaaaugac	uccauucaguggggaggcug	aaggccucuccucugaaaugacuuuuacuuuggaaagguccauucaguggggaggcug
F18	m29	5.7	GL192386.1:604402..604459:+	9	8	1	ugccugagccaagagaucugga	acagauaccuuggccagaacac	acagauaccuuggccagaacaccuauaagagcaggugccugagccaagagaucugga
F18	m30	5	GL192354.1:1442693..1442754:-	8	6	2	aaacauacugaaccggagcg	acuccaauucagaugcuuuccu	acuccaauucagaugcuuuccuaguuacaggacgagggaggaaacauacugaaccggagcg
M12	m1	2284.9	GL192567.1:1983580..1983637:-	4479	4131	348	ugcuccugaggaacggcguccacg	cgugacgccgaacaggagcagg	ugcuccugaggaacggcguccacggaaacaaaccccgugacgccgaacaggagcagg
M12	m2	11.5	GL192731.1:1313707..1313765:+	21	19	2	aggcggacuccaggcgcggaau	uccaggcacggaauccgacccg	uccaggcacggaauccgacccggacucaaaaacacgaggcggacuccaggcgcggaau
M12	m3	10.8	GL192719.1:624917..624977:+	20	19	1	uuggccuacaaaaaugacagaca	ucugucaguucauaggucauuu	uuggccuacaaaaaugacagacagacuuagccaaauugucugucaguucauaggucauuu
M12	m4	10.2	GL192598.1:1186986..1187047:-	17	16	1	cuguuccuggacggcgugaacc	uucgcgcucguccagggacgag	cuguuccuggacggcgugaaccucggccuccaccuugcguucgcgcucguccagggacgag
M12	m5	9.7	GL192577.1:665826..665883:+	17	13	4	gaccgcgcucucucccggcagu	agucgggagguggcggcgga	agucgggagguggcggcggaaggaggaggagcuccgaccgcgcucucucccggcagu
M12	m6	5.9	GL192799.1:140397..140456:-	9	8	1	uggcgagccucugggggaga	ugccccggggcgcgccucac	uggcgagccucugggggagaggcugcauucggaccgcucugccccggggcgcgccucac
M12	m7	5.7	GL192338.1:4286045..4286108:-	22	7	15	acgggccaagcaacagugcuag	aagcacugcguuugaaccuga	aagcacugcguuugaaccugaugugucuuguuuguagcuucacgggccaagcaacagugcuag
F06	m1	1850.5	GL192567.1:1983580..1983637:-	3627	3217	410	ugcuccugaggaacggcguccacg	cgugacgccgaacaggagcagg	ugcuccugaggaacggcguccacggaaacaaaccccgugacgccgaacaggagcagg
F07	m2	17.5	GL192719.1:624917..624978:+	33	31	2	uuggccuacaaaaaugacagaca	ucugucaguucauaggucauuuu	uuggccuacaaaaaugacagacagacuuagccaaauugucugucaguucauaggucauuuu
F08	m3	7.4	GL192825.1:493542..493613:-	12	10	2	cagacggugucugacgggcugucu	gaccucacagacaccgucagcg	cagacggugucugacgggcugucuccuguuuccuguucucccagauggagaccucacagacaccgucagcg
F09	m4	6.7	GL192338.1:4286045..4286108:-	24	12	12	acgggccaagcaacagugcuag	aagcacugcguuugaaccuga	aagcacugcguuugaaccugaugugucuuguuuguagcuucacgggccaagcaacagugcuag
M05	m1	1192.8	GL192567.1:1983581..1983637:-	2337	1517	820	ugcuccugaggaacggcguccac	cgugacgccgaacaggagcag	ugcuccugaggaacggcguccacggaaacaaaccccgugacgccgaacaggagcag
M05	m2	634.2	GL192818.1:679381..679447:+	1250	1249	1	ugauuggaagacacucugcaaca	uggcagagguacccauuccauucc	uggcagagguacccauuccauucccaguuugcucaguagcuggugauuggaagacacucugcaaca
M05	m3	299.7	GL192372.1:3377188..3377261:-	585	584	1	uugaaauuacuuguggacagacc	ccuguccacaaauaauuucaaga	ccuguccacaaauaauuucaagagcuaccucuguaccugcaccuccugucuugaaauuacuuguggacagacc
M05	m4	192.3	GL192719.1:624917..624977:+	376	374	2	uuggccuacaaaaaugacagac	ucugucaguucauaggucauuu	uuggccuacaaaaaugacagacagacuuagccaaauugucugucaguucauaggucauuu
M05	m5	138.7	GL192338.1:4275440..4275508:-	283	231	49	uguugcugaauagaguuaaggaac	uuccuggcucuuucuguugcaca	uuccuggcucuuucuguugcacagcugacuuugugccauucugcuguugcugaauagaguuaaggaac
M05	m6	102.8	GL192516.1:653202..653263:+	200	149	51	ccugguucucgggccuucagacu	cugcaggcuuuugagcuagaac	cugcaggcuuuugagcuagaacuugcaccaugggcuguccugguucucgggccuucagacu
M05	m7	72.6	GL192402.1:2978463..2978555:-	142	141	1	aucuucuuguauaagcacugugcu	cagaguacacacaagaagaaga	aucuucuuguauaagcacugugcuaaaauugcagaaacuaggauugccuuaguuuuuguaauaaugcuagcagaguacacacaagaagaaga
M05	m8	68.9	GL193040.1:266745..266805:-	135	133	2	gauacuuaggaguagaacugc	auuuccacuccuagauauuuacu	gauacuuaggaguagaacugcaggguuuauaauaagcauuuccacuccuagauauuuacu
M05	m9	57.9	GL195080.1:16040..16101:-	120	119	1	ucuguuuacaacacacccaaca	uggggugugcucagagcag	uggggugugcucagagcagggugacugaagaauggcuccucuguuuacaacacacccaaca
M05	m10	35.9	GL192344.1:5094565..5094630:-	69	66	3	uuugcaccucugagagugga	cuagucugggugcaaacaggu	uuugcaccucugagaguggaguaacuccuccuguggaguugcuccuagucugggugcaaacaggu
M05	m11	34.8	GL192987.1:807101..807161:-	75	71	4	uuucaggugcuggacagugugcu	uuucucugucccccccugaa	uuucaggugcuggacagugugcuguguguaaagaaacccauuucucugucccccccugaa
M05	m12	28.4	GL192444.1:2154241..2154297:+	54	18	36	cccguaugugugugcguucau	ugaacgcgcacccacaugu	cccguaugugugugcguucauguguuauaguugugugugaacgcgcacccacaugu
M05	m13	26	GL192598.1:1186987..1187047:-	48	42	6	cuguuccuggacggcgugaac	uucgcgcucguccagggacga	cuguuccuggacggcgugaaccucggccuccaccuugcguucgcgcucguccagggacga
M05	m14	22.9	GL194469.1:138408..138465:+	43	33	10	uauaauguauuauugguuuug	uaaaccaauaauauguuauau	uaaaccaauaauauguuauaugucaauuaauuaacguauaauguauuauugguuuug
M05	m15	21.3	GL193222.1:239740..239801:+	49	24	25	uggccaccagugugaccgcaccu	agugcucguggcuggugccuuc	uggccaccagugugaccgcaccuggcagcuuucugcacaagugcucguggcuggugccuuc
M05	m16	15.1	GL192825.1:493543..493613:-	27	13	14	cagacggugucugacgggcugucu	gaccucacagacaccgucagc	cagacggugucugacgggcugucuccuguuuccuguucucccagauggagaccucacagacaccgucagc
M05	m17	14.4	GL192623.1:1771880..1771937:+	26	14	12	ugcuccggagagugucagucac	ugacugacaccucuaugaguga	ugcuccggagagugucagucacguauaauuagaugugacugacaccucuaugaguga
M05	m18	13.4	GL192494.1:1707386..1707444:+	24	17	7	auuuauauauaucuagcucaca	ugagcuagauauauauuuauau	ugagcuagauauauauuuauauuuauauauauuuauauuuauauauaucuagcucaca
M05	m19	13	GL192718.1:1555702..1555764:-	24	22	2	auugaggagucacugaucuuuu	aagaucaguaacuuuuuaauuu	aagaucaguaacuuuuuaauuugucuuuguagcuggucagauugaggagucacugaucuuuu
M05	m20	10.9	GL192461.1:1659979..1660032:-	22	19	3	acucagacacuuuaaccaaga	ugguugaagggucugugaaac	acucagacacuuuaaccaagaagguacaaaauugguugaagggucugugaaac
M05	m21	10.6	GL193029.1:514496..514549:-	18	15	3	aaguucucaaacaccauucuga	agacuagugucugagaacuuu	aaguucucaaacaccauucugagcggcugcucagacuagugucugagaacuuu
M05	m22	9.9	GL192398.1:444254..444300:-	20	18	2	uauauaucccucacacacacau	uguguguguauauauauauauau	uguguguguauauauauauauauauauauaucccucacacacacau
M05	m23	9.7	GL192974.1:257772..257833:-	17	14	3	aaggccucuccucugaaaugacu	uccauucaguggggaggcugagg	aaggccucuccucugaaaugacuuuuacuuuggaaagguccauucaguggggaggcugagg
M05	m24	9.5	GL192881.1:139861..139923:+	24	23	1	uccggguccgugagcuccucggc	ccggaacuccggguccuggaa	uccggguccgugagcuccucggcguacucggugaacauucgccggaacuccggguccuggaa
M05	m25	8.9	GL192703.1:1008041..1008103:-	16	13	3	acaucguggaccuggacagcgaca	cagcuguuugggaccaaaggu	acaucguggaccuggacagcgacacggcagacaaguacuugcagcuguuugggaccaaaggu
M05	m26	7.2	GL192690.1:219834..219895:+	12	10	2	ggcggauuuccugaggaguagga	cuugccucaggaaauccugacu	ggcggauuuccugaggaguaggagugugaagcauugccccuugccucaggaaauccugacu
M05	m27	6.9	GL193190.1:416..472:-	21	8	13	ccggcagcucuuccacccaga	ugggaaggaggacgcugcuaaca	ccggcagcucuuccacccagagcagcucaucacugggaaggaggacgcugcuaaca
M05	m28	6.7	GL193489.1:39014..39076:-	12	11	1	cguaggcccuaagucucucacu	ugggauacuuuggcaaguucg	ugggauacuuuggcaaguucggugcaucugauaucuucaccguaggcccuaagucucucacu
M05	m29	6.6	GL192745.1:657290..657355:-	11	9	2	cuguuccugcugaacugagcca	auaucagcucaguaggcaccggag	cuguuccugcugaacugagccaguguguaaaaugagaacugauaucagcucaguaggcaccggag
M05	m30	6.6	GL192356.1:1417276..1417337:-	12	9	3	uaguaggccucgucaugcuaca	uaguauaaccaggcuuccuagau	uaguaggccucgucaugcuacauuucuaaguucuuauguaguauaaccaggcuuccuagau
M05	m31	6.5	GL193839.1:121244..121307:+	11	9	2	uucccauagccuucugaucaacu	gcuagcagagguugugaggag	uucccauagccuucugaucaacuccauugccuuuuggaaugggcuagcagagguugugaggag
M05	m32	5.8	GL192748.1:389823..389882:-	10	2	8	gcugauucuugggccuacuuu	uaguggggcuaggaaucugcu	gcugauucuugggccuacuuucacaaaauuugaggucauaguggggcuaggaaucugcu
M05	m33	5.4	GL193080.1:290102..290159:+	10	7	3	uucagagacgaaaugagucuuu	agaccauucugccucugaggac	uucagagacgaaaugagucuuuauuugaugagaggagaccauucugccucugaggac
M05	m34	5.4	GL192972.1:177376..177432:-	9	8	1	ucuccagagccuacacccgcgcu	cgauguguaaucucugcugagu	ucuccagagccuacacccgcgcuugacacaaaggcgauguguaaucucugcugagu
M05	m35	5.3	GL192918.1:1001828..1001907:-	8	7	1	aaguaagauaugaucgccaucc	uggcgaucauaucuuacuuca	uggcgaucauaucuuacuucaaauacgccccuuaauagcuugaaaaguauugauaugaaguaagauaugaucgccaucc
