# Supplementary material for: Profile of microRNA in Giant Panda Blood: A Resource for Immune-Related and Novel microRNAs
Source: PLoS One. 2015 Nov 23;10(11):e0143242. doi: 10.1371/journal.pone.0143242 (PMC4658108; doi:10.1371/journal.pone.0143242)
Supplement: S3 Table — (XLSX) [file pone.0143242.s003.xlsx]

## Sheet: Sheet1
Table S3 The differential expression profile of all known miRNAs in all samples
up_regulated in young group compared to adult group
pairwise	miR-name	old-total-reads	young-total-reads	old-expressed	young-expressed	old-std	young-std	fold-change(log2 XB02/JZF18)	p-value	sig-lable
F18-M12	miR-219	7837283	2021986	23	18	2.9347	8.9021	1.60093	0.000539553	**
F18-M12	miR-503	7837283	2021986	53	90	6.7625	44.5107	2.71852	2.85685e-28	**
F18-M12	miR-199	7837283	2021986	257	380	32.792	187.934	2.51881	8.14449e-103	**
F18-M12	miR-192	7837283	2021986	81	2634	10.3352	1302.68	6.97777	0	**
F18-M12	miR-191	7837283	2021986	303613	243205	38739.6	120280	1.63452	0	**
F18-M12	miR-1298	7837283	2021986	0	12	0.01	5.9348	9.21306	2.27073e-09	**
F18-M12	miR-1411	7837283	2021986	10	58	1.276	28.6847	4.49058	1.81476e-30	**
F18-M12	miR-363	7837283	2021986	156316	129675	19945.2	64132.5	1.68502	0	**
F18-M12	miR-599	7837283	2021986	23	734	2.9347	363.009	6.95065	0	**
F18-M12	miR-423a	7837283	2021986	53225	254602	6791.26	125917	4.21265	0	**
F18-M12	miR-6902	7837283	2021986	109	68	13.9079	33.6303	1.27386	3.80451e-08	**
F18-M12	miR-30b	7837283	2021986	0	117	0.01	57.8639	12.4984	1.2858e-81	**
F18-M12	let-7g	7837283	2021986	133531	89066	17037.9	44048.8	1.37035	0	**
F18-M12	miR-760	7837283	2021986	1443	1202	184.12	594.465	1.69095	7.32229e-182	**
F18-M12	miR-1839	7837283	2021986	2151	13106	274.457	6481.75	4.56173	0	**
F18-M12	miR-193a	7837283	2021986	1648	1119	210.277	553.416	1.39607	1.08883e-125	**
F18-M12	miR-3120	7837283	2021986	155	0	19.7773	0.01	-10.9496	5.63737e-16	**
F18-M12	miR-1249	7837283	2021986	51	70	6.5074	34.6194	2.41143	2.11757e-19	**
F18-M12	miR-24	7837283	2021986	617	12953	78.7263	6406.08	6.34645	0	**
F18-M12	miR-345	7837283	2021986	310	257	39.5545	127.103	1.68408	3.276e-40	**
F18-M12	miR-4676	7837283	2021986	424	237	54.1004	117.212	1.1154	6.75689e-20	**
F18-M12	miR-3613	7837283	2021986	206	107	26.2846	52.9183	1.00955	1.53474e-08	**
F18-M12	miR-661	7837283	2021986	35	28	4.4658	13.8478	1.63267	1.41938e-05	**
F18-M12	miR-499	7837283	2021986	1556	1187	198.538	587.047	1.56406	2.62809e-159	**
F18-M12	miR-130a	7837283	2021986	37	323	4.721	159.744	5.08052	2.24709e-176	**
F18-M12	miR-8859b	7837283	2021986	1665	3301	212.446	1632.55	2.94196	0	**
F18-M12	miR-1	7837283	2021986	127	70	16.2046	34.6194	1.09518	8.61259e-07	**
F18-M12	miR-383	7837283	2021986	337	1573	42.9996	777.948	4.17728	0	**
F18-M12	miR-140	7837283	2021986	62880	292540	8023.19	144680	4.17254	0	**
F18-M12	miR-320	7837283	2021986	9009	137537	1149.51	68020.7	5.88689	0	**
F18-M12	miR-129	7837283	2021986	0	252	0.01	124.63	13.6054	1.6603e-174	**
F18-M12	miR-128	7837283	2021986	24530	40664	3129.91	20110.9	2.68379	0	**
F18-M12	miR-122	7837283	2021986	115	737	14.6735	364.493	4.63461	0	**
F18-M12	miR-1306	7837283	2021986	609	384	77.7055	189.912	1.28924	3.15575e-39	**
F18-M12	miR-6373	7837283	2021986	19	16	2.4243	7.913	1.70666	0.000598316	**
F18-M12	miR-152	7837283	2021986	398	1021	50.7829	504.949	3.31372	0	**
F18-M12	miR-330	7837283	2021986	1018	8446	129.892	4177.08	5.00711	0	**
F18-M12	miR-331	7837283	2021986	2285	1482	291.555	732.943	1.32993	2.53211e-153	**
F18-M12	miR-139	7837283	2021986	0	50	0.01	24.7282	11.2719	1.62045e-35	**
F18-M12	miR-335	7837283	2021986	148	112	18.8841	55.3911	1.55248	1.64511e-16	**
F18-M12	miR-339	7837283	2021986	32	299	4.083	147.874	5.1786	1.94652e-165	**
F18-M12	miR-664a	7837283	2021986	13	16	1.6587	7.913	2.25417	2.97376e-05	**
F18-M12	miR-7150	7837283	2021986	299	1424	38.151	704.258	4.20631	0	**
F18-M12	miR-301a	7837283	2021986	119	83	15.1838	41.0488	1.43481	2.39852e-11	**
F18-M12	miR-7383	7837283	2021986	69	326	8.8041	161.228	4.19478	5.26882e-154	**
F18-M12	miR-23a	7837283	2021986	14	0	1.7863	0.01	-7.48083	0.0639502
F18-M12	miR-107	7837283	2021986	171579	197771	21892.7	97810.3	2.15954	0	**
F18-M12	miR-185	7837283	2021986	44955	90439	5736.04	44727.8	2.96304	0	**
F18-M12	miR-221	7837283	2021986	13393	7642	1708.88	3779.45	1.14512	0	**
F18-M12	miR-424	7837283	2021986	0	19	0.01	9.3967	9.87601	3.46496e-14	**
F18-M12	miR-224	7837283	2021986	14	22	1.7863	10.8804	2.60669	8.61508e-08	**
F18-M12	miR-6529	7837283	2021986	1265	5194	161.408	2568.76	3.99229	0	**
F18-M05	miR-210	7836373	6489908	15	0	1.9142	0.01	-7.5806	0.000128451	**
F18-M05	miR-218	7836373	6489908	38	1001	4.8492	154.239	4.99128	2.55292e-285	**
F18-M05	miR-199	7836373	6489908	257	628	32.7958	96.7656	1.56098	1.05491e-53	**
F18-M05	miR-197	7836373	6489908	10298	21708	1314.13	3344.89	1.34785	0	**
F18-M05	miR-194	7836373	6489908	594	2817	75.8004	434.058	2.51761	0	**
F18-M05	miR-192	7836373	6489908	81	619	10.3364	95.3789	3.20594	3.65865e-127	**
F18-M05	miR-455	7836373	6489908	4812	9251	614.06	1425.44	1.21496	0	**
F18-M05	miR-191b	7836373	6489908	21	68	2.6798	10.4778	1.96714	2.63935e-09	**
F18-M05	miR-4530	7836373	6489908	36	61	4.594	9.3992	1.03279	0.000522795	**
F18-M05	miR-29b	7836373	6489908	1159	2538	147.9	391.069	1.4028	2.87921e-180	**
F18-M05	miR-203	7836373	6489908	3107	6895	396.484	1062.42	1.42202	0	**
F18-M05	miR-204	7836373	6489908	37	130	4.7216	20.0311	2.08489	1.01218e-17	**
F18-M05	miR-7398g	7836373	6489908	65	442	8.2947	68.1057	3.03751	1.22049e-86	**
F18-M05	miR-361	7836373	6489908	2843	4889	362.795	753.323	1.05411	6.05822e-220	**
F18-M05	miR-365	7836373	6489908	1772	3308	226.125	509.714	1.17257	2.25787e-177	**
F18-M05	miR-7374c	7836373	6489908	111	204	14.1647	31.4334	1.15	4.01853e-12	**
F18-M05	miR-599	7836373	6489908	23	112	2.935	17.2576	2.5558	1.97396e-19	**
F18-M05	miR-200c	7836373	6489908	40	102	5.1044	15.7167	1.62249	1.74236e-10	**
F18-M05	miR-6236	7836373	6489908	58	127	7.4014	19.5688	1.40269	1.62728e-10	**
F18-M05	miR-26b	7836373	6489908	318969	623243	40703.7	96032.6	1.23837	0	**
F18-M05	miR-708	7836373	6489908	192	560	24.5011	86.2878	1.81631	2.51196e-59	**
F18-M05	miR-30d	7836373	6489908	45870	194082	5853.47	29905.2	2.35303	0	**
F18-M05	miR-6513	7836373	6489908	15	206	1.9142	31.7416	4.05156	1.20195e-52	**
F18-M05	miR-4802	7836373	6489908	15	28	1.9142	4.3144	1.17242	0.00943609	**
F18-M05	miR-6516	7836373	6489908	22	85	2.8074	13.0973	2.22196	5.61185e-13	**
F18-M05	miR-31	7836373	6489908	266	615	33.9443	94.7625	1.48115	8.41967e-49	**
F18-M05	miR-193b	7836373	6489908	130	283	16.5893	43.6062	1.39428	1.92907e-21	**
F18-M05	miR-95	7836373	6489908	21	36	2.6798	5.5471	1.04961	0.00702258	**
F18-M05	miR-3120	7836373	6489908	155	652	19.7796	100.464	2.34459	2.08879e-95	**
F18-M05	miR-1249	7836373	6489908	51	151	6.5081	23.2669	1.83797	2.03867e-17	**
F18-M05	miR-574	7836373	6489908	353	2685	45.0463	413.719	3.19917	0	**
F18-M05	miR-146a	7836373	6489908	8480	18957	1082.13	2921	1.43258	0	**
F18-M05	miR-21	7836373	6489908	968105	1736414	123540	267556	1.11486	0	**
F18-M05	miR-7385a	7836373	6489908	17	52	2.1694	8.0124	1.88494	4.40663e-07	**
F18-M05	miR-24	7836373	6489908	806	4629	102.854	713.261	2.79384	0	**
F18-M05	miR-28	7836373	6489908	10657	22138	1359.94	3411.14	1.32671	0	**
F18-M05	miR-9	7836373	6489908	445	1025	56.7865	157.938	1.47573	1.03511e-79	**
F18-M05	miR-3613	7836373	6489908	206	580	26.2877	89.3695	1.76539	4.69128e-59	**
F18-M05	miR-660	7836373	6489908	3298	7151	420.858	1101.86	1.38854	0	**
F18-M05	miR-664	7836373	6489908	88	172	11.2297	26.5027	1.23882	1.39914e-11	**
F18-M05	miR-499	7836373	6489908	1556	2789	198.561	429.744	1.11389	4.35191e-138	**
F18-M05	miR-130a	7836373	6489908	37	93	4.7216	14.3299	1.60168	1.58038e-09	**
F18-M05	miR-130b	7836373	6489908	647	1197	82.5637	184.44	1.15957	2.82931e-64	**
F18-M05	miR-490	7836373	6489908	18	47	2.297	7.242	1.65664	1.16231e-05	**
F18-M05	miR-769	7836373	6489908	412	739	52.5753	113.869	1.11492	5.59276e-38	**
F18-M05	miR-181c	7836373	6489908	314	1004	40.0696	154.702	1.94891	2.20788e-115	**
F18-M05	miR-3917	7836373	6489908	10	46	1.2761	7.0879	2.47362	1.71102e-08	**
F18-M05	miR-383	7836373	6489908	337	1357	43.0046	209.094	2.28159	4.26441e-190	**
F18-M05	miR-3065	7836373	6489908	39	165	4.9768	25.4241	2.35291	1.81403e-25	**
F18-M05	miR-6165	7836373	6489908	111	298	14.1647	45.9174	1.69674	1.51909e-29	**
F18-M05	miR-140	7836373	6489908	62880	374800	8024.12	57751.2	2.84744	0	**
F18-M05	miR-326	7836373	6489908	4237	8802	540.684	1356.26	1.32678	0	**
F18-M05	miR-320	7836373	6489908	9009	16577	1149.64	2554.27	1.15173	0	**
F18-M05	miR-129	7836373	6489908	0	1399	0.01	215.565	14.3958	0	**
F18-M05	miR-128	7836373	6489908	24530	47852	3130.27	7373.29	1.23602	0	**
F18-M05	miR-126	7836373	6489908	395	711	50.406	109.555	1.11998	7.31432e-37	**
F18-M05	miR-500	7836373	6489908	1731	0	220.893	0.01	-14.4311	0	**
F18-M05	miR-9124	7836373	6489908	2189	5003	279.338	770.889	1.46451	0	**
F18-M05	miR-152	7836373	6489908	398	950	50.7888	146.381	1.52715	8.27107e-78	**
F18-M05	miR-153	7836373	6489908	12	31	1.5313	4.7766	1.64123	0.000420885	**
F18-M05	miR-150	7836373	6489908	27432	67152	3500.6	10347.1	1.56356	0	**
F18-M05	miR-151	7836373	6489908	11598	19510	1480.02	3006.21	1.02233	0	**
F18-M05	miR-374b	7836373	6489908	31944	65392	4076.38	10076	1.30556	0	**
F18-M05	miR-155	7836373	6489908	1410	4106	179.93	632.675	1.81403	0	**
F18-M05	miR-330	7836373	6489908	1018	7004	129.907	1079.21	3.05443	0	**
F18-M05	miR-331	7836373	6489908	2285	4319	291.589	665.495	1.19049	1.38646e-236	**
F18-M05	miR-139	7836373	6489908	248	709	31.6473	109.246	1.78743	5.03543e-73	**
F18-M05	miR-335	7836373	6489908	148	422	18.8863	65.024	1.78363	4.80245e-44	**
F18-M05	miR-339	7836373	6489908	32	32106	4.0835	4947.07	10.2426	0	**
F18-M05	miR-1277	7836373	6489908	28	59	3.5731	9.091	1.34726	2.48334e-05	**
F18-M05	miR-664a	7836373	6489908	13	61	1.6589	9.3992	2.50231	5.69544e-11	**
F18-M05	miR-7150	7836373	6489908	299	661	38.1554	101.85	1.41649	5.1145e-49	**
F18-M05	miR-654	7836373	6489908	11	33	1.4037	5.0848	1.85696	7.21557e-05	**
F18-M05	miR-301a	7836373	6489908	119	341	15.1856	52.5431	1.7908	4.18657e-36	**
F18-M05	miR-7383	7836373	6489908	69	241	8.8051	37.1346	2.07635	2.16197e-31	**
F18-M05	miR-23a	7836373	6489908	14	0	1.7865	0.01	-7.48099	0.000234831	**
F18-M05	miR-506a	7836373	6489908	27	60	3.4455	9.2451	1.42398	9.17285e-06	**
F18-M05	miR-342	7836373	6489908	3555	57141	453.654	8804.59	4.27859	0	**
F18-M05	miR-340	7836373	6489908	6949	16081	886.762	2477.85	1.48247	0	**
F18-M05	miR-421	7836373	6489908	649	2379	82.8189	366.569	2.14605	3.93417e-307	**
F18-M05	miR-582	7836373	6489908	92	433	11.7401	66.719	2.50665	3.87392e-69	**
F18-M05	miR-938	7836373	6489908	15	62	1.9142	9.5533	2.31926	2.73801e-10	**
F18-M05	miR-668	7836373	6489908	92	302	11.7401	46.5338	1.98683	8.05817e-37	**
F18-M05	miR-6826	7836373	6489908	2	15	0.2552	2.3113	3.179	0.000317332	**
M12-F06	miR-741	4018821	2021986	14	23	3.4836	11.375	1.70722	0.000345397	**
M12-F06	miR-509	4018821	2021986	3	6	0.7465	2.9674	1.99099	0.0402798	*
M12-F06	miR-219	4018821	2021986	4	18	0.9953	8.9021	3.16094	3.57957e-06	**
M12-F06	miR-500	4018821	2021986	57	78	14.1833	38.5759	1.44351	7.16496e-09	**
M12-F06	miR-503	4018821	2021986	49	90	12.1926	44.5107	1.86815	5.2741e-14	**
M12-F06	miR-628	4018821	2021986	127	226	31.6013	111.771	1.82249	1.14546e-31	**
M12-F06	miR-199	4018821	2021986	222	380	55.2401	187.934	1.76644	7.90001e-50	**
M12-F06	miR-192	4018821	2021986	12	2634	2.986	1302.68	8.76905	0	**
M12-F06	miR-203	4018821	2021986	113	227	28.1177	112.266	1.99737	5.95908e-36	**
M12-F06	miR-1411	4018821	2021986	43	58	10.6997	28.6847	1.42271	7.86095e-07	**
M12-F06	miR-590	4018821	2021986	142	160	35.3337	79.1301	1.16318	3.20392e-12	**
M12-F06	miR-362	4018821	2021986	38	42	9.4555	20.7717	1.13539	0.000433569	**
M12-F06	miR-1343	4018821	2021986	12	16	2.986	7.913	1.40601	0.00949302	**
M12-F06	miR-7843	4018821	2021986	15	30	3.7324	14.8369	1.99101	5.41416e-06	**
M12-F06	miR-599	4018821	2021986	70	734	17.418	363.009	4.38136	3.63018e-260	**
M12-F06	miR-423a	4018821	2021986	238048	254602	59233.3	125917	1.08799	0	**
M12-F06	miR-769	4018821	2021986	2	9	0.4977	4.4511	3.16081	0.00112967	**
M12-F06	miR-26b	4018821	2021986	23560	24529	5862.42	12131.1	1.04915	0	**
M12-F06	miR-30b	4018821	2021986	0	117	0.01	57.8639	12.4984	1.63548e-56	**
M12-F06	miR-99a	4018821	2021986	33	147	8.2114	72.7008	3.14627	2.39151e-40	**
M12-F06	miR-1839	4018821	2021986	10233	13106	2546.27	6481.75	1.348	0	**
M12-F06	miR-378	4018821	2021986	479	817	119.189	404.058	1.76131	1.5586e-104	**
M12-F06	miR-193a	4018821	2021986	723	1119	179.904	553.416	1.62114	3.23199e-126	**
M12-F06	miR-27a	4018821	2021986	1129	1673	280.928	827.404	1.55839	6.13028e-177	**
M12-F06	miR-574	4018821	2021986	45	51	11.1973	25.2227	1.17157	7.10833e-05	**
M12-F06	miR-146a	4018821	2021986	221	623	54.9913	308.113	2.48618	1.13377e-126	**
M12-F06	miR-21	4018821	2021986	25655	34834	6383.71	17227.6	1.43226	0	**
M12-F06	miR-24	4018821	2021986	10457	12953	2602.01	6406.08	1.29982	0	**
M12-F06	miR-28	4018821	2021986	861	916	214.242	453.02	1.08033	2.77714e-55	**
M12-F06	miR-4676	4018821	2021986	116	237	28.8642	117.212	2.02176	4.61661e-38	**
M12-F06	miR-660	4018821	2021986	150	231	37.3244	114.244	1.61393	2.56544e-27	**
M12-F06	miR-661	4018821	2021986	24	28	5.9719	13.8478	1.21339	0.00235659	**
M12-F06	miR-499	4018821	2021986	1029	1187	256.045	587.047	1.19708	7.56123e-84	**
M12-F06	miR-130a	4018821	2021986	260	323	64.6956	159.744	1.30402	1.98744e-27	**
M12-F06	miR-8859b	4018821	2021986	2814	3301	700.205	1632.55	1.22128	4.22218e-237	**
M12-F06	miR-708	4018821	2021986	11	38	2.7371	18.7934	2.77951	2.83476e-10	**
M12-F06	miR-222	4018821	2021986	6257	7642	1556.92	3779.45	1.27948	0	**
M12-F06	miR-139	4018821	2021986	40	50	9.9532	24.7282	1.31292	1.63871e-05	**
M12-F06	miR-138a	4018821	2021986	13	29	3.2348	14.3423	2.14853	2.5332e-06	**
M12-F06	miR-181b	4018821	2021986	6009	9037	1495.21	4469.37	1.57972	0	**
M12-F06	miR-140	4018821	2021986	286279	292540	71234.6	144680	1.02221	0	**
M12-F06	miR-326	4018821	2021986	20	26	4.9766	12.8586	1.3695	0.0012614	**
M12-F06	miR-320	4018821	2021986	113872	137537	28334.7	68020.7	1.26341	0	**
M12-F06	miR-129	4018821	2021986	37	51	9.2067	25.2227	1.45397	2.45853e-06	**
M12-F06	miR-128	4018821	2021986	30568	40664	7606.21	20110.9	1.40273	0	**
M12-F06	miR-125a	4018821	2021986	43	83	10.6997	41.0488	1.93977	1.16648e-13	**
M12-F06	miR-483	4018821	2021986	161	317	40.0615	156.777	1.96842	1.50226e-48	**
M12-F06	miR-30e	4018821	2021986	913	1139	227.181	563.308	1.31008	7.3639e-93	**
M12-F06	miR-1307	4018821	2021986	4174	4427	1038.61	2189.43	1.0759	7.25402e-258	**
M12-F06	miR-3079	4018821	2021986	29	30	7.216	14.8369	1.03992	0.00550137	**
M12-F06	miR-152	4018821	2021986	577	1021	143.574	504.949	1.81434	9.09972e-136	**
M12-F06	miR-1388	4018821	2021986	193	338	48.024	167.162	1.79942	1.10749e-45	**
M12-F06	miR-151	4018821	2021986	1227	1359	305.313	672.111	1.13841	2.70999e-88	**
M12-F06	miR-18a	4018821	2021986	91	92	22.6435	45.4998	1.00676	2.66683e-06	**
M12-F06	miR-330	4018821	2021986	7251	8446	1804.26	4177.08	1.21109	0	**
M12-F06	miR-331	4018821	2021986	1008	1482	250.82	732.943	1.54705	2.90736e-155	**
M12-F06	miR-338	4018821	2021986	104	188	25.8782	92.9779	1.84515	4.50995e-27	**
M12-F06	miR-10a	4018821	2021986	1039	1634	258.534	808.116	1.64421	3.08893e-187	**
M12-F06	miR-9331	4018821	2021986	44	50	10.9485	24.7282	1.17542	7.99989e-05	**
M12-F06	miR-664a	4018821	2021986	11	16	2.7371	7.913	1.53158	0.00569224	**
M12-F06	miR-301a	4018821	2021986	53	83	13.1879	41.0488	1.63813	5.04983e-11	**
M12-F06	miR-101	4018821	2021986	20590	25009	5123.39	12368.5	1.2715	0	**
M12-F06	miR-23a	4018821	2021986	20629	21869	5133.1	10815.6	1.07521	0	**
M12-F06	miR-7150	4018821	2021986	1201	1424	298.844	704.258	1.23671	1.53279e-105	**
M12-F06	miR-107	4018821	2021986	148539	197771	36960.8	97810.3	1.40399	0	**
M12-F06	miR-183	4018821	2021986	204	314	50.7612	155.293	1.61319	1.70822e-36	**
M12-F06	miR-182	4018821	2021986	489	651	121.677	321.961	1.40382	6.71736e-60	**
M12-F06	miR-185	4018821	2021986	71832	90439	17873.9	44727.8	1.32332	0	**
M12-F06	miR-186	4018821	2021986	2227	2308	554.143	1141.45	1.04254	1.36599e-128	**
M12-F06	miR-188	4018821	2021986	12	27	2.986	13.3532	2.1609	5.17143e-06	**
M12-F06	miR-424	4018821	2021986	13	19	3.2348	9.3967	1.53848	0.00254183	**
M12-F06	miR-425	4018821	2021986	370	410	92.0668	202.771	1.1391	6.45218e-28	**
M12-F06	miR-6529	4018821	2021986	4396	5194	1093.85	2568.76	1.23165	0	**
M12-F06	miR-7212	4018821	2021986	15	20	3.7324	9.8913	1.40606	0.00381927	**
F12-M05	miR-509	4018821	6489289	3	84	0.7465	12.9444	4.11604	2.09381e-14	**
F12-M05	miR-210	4018821	6489289	100	2296	24.8829	353.814	3.82976	0	**
F12-M05	miR-505	4018821	6489289	338	1244	84.1043	191.701	1.1886	5.68495e-47	**
F12-M05	miR-219	4018821	6489289	4	36	0.9953	5.5476	2.47866	9.2956e-05	**
F12-M05	miR-500	4018821	6489289	38	0	9.4555	0.01	-9.88501	1.05055e-16	**
F12-M05	miR-628	4018821	6489289	127	1484	31.6013	228.685	2.8553	1.39036e-172	**
F12-M05	miR-197	4018821	6489289	864	21708	214.988	3345.2	3.95976	0	**
F12-M05	miR-195	4018821	6489289	28751	239329	7154.09	36880.6	2.36602	0	**
F12-M05	miR-192	4018821	6489289	12	2498	2.986	384.942	7.01028	0	**
F12-M05	miR-4530	4018821	6489289	12	61	2.986	9.4001	1.65446	6.41476e-05	**
F12-M05	miR-1298	4018821	6489289	19	0	4.7278	0.01	-8.88503	8.96419e-09	**
F12-M05	miR-203	4018821	6489289	113	6895	28.1177	1062.52	5.23987	0	**
F12-M05	miR-135a	4018821	6489289	40	997	9.9532	153.638	3.94823	1.34836e-153	**
F12-M05	miR-204	4018821	6489289	3	130	0.7465	20.033	4.74609	1.7229e-23	**
F12-M05	miR-7398g	4018821	6489289	12	442	2.986	68.1122	4.51163	5.38774e-75	**
F12-M05	miR-19a	4018821	6489289	250	27993	62.2073	4313.72	6.11571	0	**
F12-M05	miR-361	4018821	6489289	171	4889	42.5498	753.395	4.14618	0	**
F12-M05	miR-652	4018821	6489289	144	5984	35.8314	922.135	4.68568	0	**
F12-M05	miR-365	4018821	6489289	526	3308	130.884	509.763	1.96154	1.97893e-248	**
F12-M05	miR-3200	4018821	6489289	15	0	3.7324	0.01	-8.54396	4.19001e-07	**
F12-M05	miR-769	4018821	6489289	2	739	0.4977	113.88	7.83802	1.01139e-150	**
F12-M05	miR-26b	4018821	6489289	23560	623243	5862.42	96041.8	4.0341	0	**
F12-M05	miR-99a	4018821	6489289	33	611	8.2114	94.1552	3.51934	7.44835e-87	**
F12-M05	miR-378	4018821	6489289	479	7783	119.189	1199.36	3.33094	0	**
F12-M05	miR-6516	4018821	6489289	6	85	1.493	13.0985	3.13312	4.98394e-12	**
F12-M05	miR-31	4018821	6489289	82	615	20.404	94.7716	2.2156	3.96419e-55	**
F12-M05	miR-193b	4018821	6489289	49	283	12.1926	43.6103	1.83866	5.48819e-21	**
F12-M05	miR-3120	4018821	6489289	0	652	0.01	100.473	13.2945	4.07545e-137	**
F12-M05	miR-27a	4018821	6489289	1129	224869	280.928	34652.3	6.94661	0	**
F12-M05	miR-574	4018821	6489289	45	2685	11.1973	413.759	5.20757	0	**
F12-M05	miR-146a	4018821	6489289	221	18957	54.9913	2921.28	5.73125	0	**
F12-M05	miR-21	4018821	6489289	25655	1736414	6383.71	267582	5.38944	0	**
F12-M05	miR-22	4018821	6489289	1179	9294	293.37	1432.21	2.28745	0	**
F12-M05	miR-24	4018821	6489289	0	4629	0.01	713.329	16.1223	0	**
F12-M05	miR-28	4018821	6489289	861	22138	214.242	3411.47	3.99308	0	**
F12-M05	miR-9	4018821	6489289	10	1025	2.4883	157.953	5.98819	8.68051e-196	**
F12-M05	miR-660	4018821	6489289	150	7151	37.3244	1101.97	4.88382	0	**
F12-M05	miR-130b	4018821	6489289	0	1197	0.01	184.458	14.171	3.36273e-251	**
F12-M05	miR-708	4018821	6489289	11	560	2.7371	86.296	4.97857	9.52157e-100	**
F12-M05	miR-222	4018821	6489289	6257	21030	1556.92	3240.72	1.05762	0	**
F12-M05	miR-139	4018821	6489289	40	0	9.9532	0.01	-9.95902	1.53662e-17	**
F12-M05	miR-138a	4018821	6489289	13	102	3.2348	15.7182	2.28069	1.41247e-10	**
F12-M05	miR-181a	4018821	6489289	0	1004	0.01	154.716	13.9173	8.4508e-211	**
F12-M05	miR-181c	4018821	6489289	6009	65334	1495.21	10068	2.75135	0	**
F12-M05	miR-106a	4018821	6489289	5320	75820	1323.77	11683.9	3.14179	0	**
F12-M05	miR-106b	4018821	6489289	0	17500	0.01	2696.75	18.0409	0	**
F12-M05	miR-3065	4018821	6489289	7	165	1.7418	25.4265	3.86768	3.72642e-26	**
F12-M05	miR-143	4018821	6489289	78	11975	19.4087	1845.35	6.57105	0	**
F12-M05	miR-326	4018821	6489289	20	8802	4.9766	1356.39	8.09039	0	**
F12-M05	miR-129	4018821	6489289	37	1999	9.2067	308.046	5.06432	0	**
F12-M05	miR-126	4018821	6489289	8	711	1.9906	109.565	5.78244	1.46069e-134	**
F12-M05	miR-125a	4018821	6489289	43	481	10.6997	74.1221	2.79233	8.72288e-56	**
F12-M05	miR-30e	4018821	6489289	913	194082	227.181	29908.1	7.04055	0	**
F12-M05	miR-150	4018821	6489289	623	67152	155.021	10348.1	6.06077	0	**
F12-M05	miR-151	4018821	6489289	1227	19510	305.313	3006.49	3.29972	0	**
F12-M05	miR-374b	4018821	6489289	1257	65392	312.778	10076.9	5.00977	0	**
F12-M05	miR-155	4018821	6489289	364	4106	90.5738	632.735	2.80444	0	**
F12-M05	miR-18a	4018821	6489289	91	821	22.6435	126.516	2.48215	3.88544e-83	**
F12-M05	miR-331	4018821	6489289	1008	4319	250.82	665.558	1.40791	8.84747e-205	**
F12-M05	miR-338	4018821	6489289	104	3009	25.8782	463.687	4.16334	0	**
F12-M05	miR-339	4018821	6489289	354	32106	88.0855	4947.54	5.81166	0	**
F12-M05	miR-1271	4018821	6489289	136	14136	33.8408	2178.36	6.00833	0	**
F12-M05	miR-664a	4018821	6489289	11	61	2.7371	9.4001	1.78003	2.62954e-05	**
F12-M05	miR-2276	4018821	6489289	1	372	0.2488	57.3252	7.84804	2.39437e-76	**
F12-M05	miR-301a	4018821	6489289	53	341	13.1879	52.5481	1.99442	1.29643e-27	**
F12-M05	miR-101	4018821	6489289	20590	141546	5123.39	21812.3	2.08997	0	**
F12-M05	miR-506a	4018821	6489289	15	60	3.7324	9.246	1.30873	0.000845154	**
F12-M05	miR-183	4018821	6489289	204	13046	50.7612	2010.39	5.30761	0	**
F12-M05	miR-182	4018821	6489289	489	100283	121.677	15453.6	6.98874	0	**
F12-M05	miR-342	4018821	6489289	1086	57141	270.228	8805.43	5.02614	0	**
F12-M05	miR-186	4018821	6489289	2227	30493	554.143	4698.97	3.08402	0	**
F12-M05	miR-188	4018821	6489289	12	78	2.986	12.0198	2.00913	2.34766e-07	**
F12-M05	miR-425	4018821	6489289	370	28505	92.0668	4392.62	5.57626	0	**
F12-M05	miR-7	4018821	6489289	351	40353	87.339	6218.4	6.15377	0	**
F12-M05	miR-421	4018821	6489289	200	2379	49.7658	366.604	2.881	4.64587e-278	**
down_regulated in young group compared to adult group
F18-M06	miR-7973	7837283	2021986	21	0	2.6795	0.01	-8.06582	0.0128259	*
F18-M06	miR-513c	7837283	2021986	320	0	40.8305	0.01	-11.9954	2.01378e-32	**
F18-M06	miR-509	7837283	2021986	53	6	6.7625	2.9674	-1.18836	0.0499433	*
F18-M06	miR-500	7837283	2021986	1716	78	218.953	38.5759	-2.50485	3.91051e-87	**
F18-M06	miR-197	7837283	2021986	10298	487	1313.98	240.852	-2.44772	0	**
F18-M06	miR-194	7837283	2021986	594	0	75.7916	0.01	-12.8878	9.81553e-60	**
F18-M06	miR-4253	7837283	2021986	32	0	4.083	0.01	-8.67349	0.00102711	**
F18-M06	miR-455	7837283	2021986	4812	84	613.988	41.5433	-3.88552	0	**
F18-M06	miR-191b	7837283	2021986	21	0	2.6795	0.01	-8.06582	0.0128259	*
F18-M06	miR-2483	7837283	2021986	78	0	9.9524	0.01	-9.9589	2.66916e-08	**
F18-M06	miR-1298	7837283	2021986	0	12	0.01	5.9348	9.21306	2.27073e-09	**
F18-M06	miR-9124	7837283	2021986	2189	0	279.306	0.01	-14.7696	1.00835e-218	**
F18-M06	miR-203	7837283	2021986	3107	227	396.438	112.266	-1.82018	9.22543e-108	**
F18-M06	miR-135a	7837283	2021986	660	33	84.2129	16.3206	-2.36735	1.94912e-32	**
F18-M06	miR-204	7837283	2021986	37	2	4.721	0.9891	-2.2549	0.0130269	*
F18-M06	miR-19a	7837283	2021986	19024	23	2427.37	11.375	-7.73738	0	**
F18-M06	miR-361	7837283	2021986	2843	137	362.753	67.7552	-2.42059	3.5231e-138	**
F18-M06	miR-362	7837283	2021986	1731	42	220.867	20.7717	-3.41049	7.88024e-117	**
F18-M06	miR-7374c	7837283	2021986	111	0	14.1631	0.01	-10.4679	1.37076e-11	**
F18-M06	miR-1349	7837283	2021986	204	0	26.0294	0.01	-11.3459	7.35863e-21	**
F18-M06	miR-7354	7837283	2021986	16	0	2.0415	0.01	-7.67349	0.0404095	*
F18-M06	miR-6236	7837283	2021986	58	0	7.4005	0.01	-9.53148	2.63001e-06	**
F18-M06	miR-769	7837283	2021986	412	9	52.5692	4.4511	-3.56198	1.02211e-29	**
F18-M06	miR-26b	7837283	2021986	318969	24529	40698.9	12131.1	-1.74628	0	**
F18-M06	miR-378	7837283	2021986	8275	817	1055.85	404.058	-1.38577	8.64673e-196	**
F18-M06	miR-6919	7837283	2021986	22	0	2.8071	0.01	-8.13294	0.0101955	*
F18-M06	miR-9076	7837283	2021986	16	0	2.0415	0.01	-7.67349	0.0404095	*
F18-M06	miR-6516	7837283	2021986	22	0	2.8071	0.01	-8.13294	0.0101955	*
F18-M06	miR-95	7837283	2021986	21	0	2.6795	0.01	-8.06582	0.0128259	*
F18-M06	miR-3120	7837283	2021986	155	0	19.7773	0.01	-10.9496	5.63737e-16	**
F18-M06	miR-490	7837283	2021986	18	0	2.2967	0.01	-7.84342	0.0255344	*
F18-M06	miR-9141	7837283	2021986	19	0	2.4243	0.01	-7.92142	0.0202977	*
F18-M06	miR-154b	7837283	2021986	68	0	8.6765	0.01	-9.76097	2.64951e-07	**
F18-M06	miR-671	7837283	2021986	67	0	8.5489	0.01	-9.7396	3.33308e-07	**
F18-M06	miR-27a	7837283	2021986	136853	1673	17461.8	827.404	-4.39947	0	**
F18-M06	miR-153	7837283	2021986	32	0	4.083	0.01	-8.67349	0.00102711	**
F18-M06	miR-146a	7837283	2021986	8480	623	1082.01	308.113	-1.81218	2.21595e-289	**
F18-M06	miR-21	7837283	2021986	968105	34834	123526	17227.6	-2.84201	0	**
F18-M06	miR-7385a	7837283	2021986	17	0	2.1691	0.01	-7.76095	0.0321222	*
F18-M06	miR-22	7837283	2021986	8353	1051	1065.8	519.786	-1.03595	1.14168e-127	**
F18-M06	miR-28	7837283	2021986	10657	916	1359.78	453.02	-1.58573	4.5567e-304	**
F18-M06	miR-6982	7837283	2021986	23	0	2.9347	0.01	-8.19707	0.00810456	**
F18-M06	miR-9	7837283	2021986	445	5	56.7799	2.4728	-4.52116	4.02617e-37	**
F18-M06	miR-3591	7837283	2021986	23	0	2.9347	0.01	-8.19707	0.00810456	**
F18-M06	miR-660	7837283	2021986	3298	231	420.809	114.244	-1.88105	3.9258e-119	**
F18-M06	miR-664	7837283	2021986	88	0	11.2284	0.01	-10.1329	2.68895e-09	**
F18-M06	miR-665	7837283	2021986	293	0	37.3854	0.01	-11.8683	9.89348e-30	**
F18-M06	miR-340	7837283	2021986	6949	0	886.659	0.01	-16.4361	0	**
F18-M06	miR-130b	7837283	2021986	647	0	82.5541	0.01	-13.0111	5.11584e-65	**
F18-M06	miR-491	7837283	2021986	47	0	5.997	0.01	-9.2281	3.2842e-05	**
F18-M06	miR-3584	7837283	2021986	250	4	31.8988	1.9783	-4.01117	6.19573e-20	**
F18-M06	miR-1468	7837283	2021986	28	0	3.5727	0.01	-8.48087	0.00257237	**
F18-M06	miR-542	7837283	2021986	90	0	11.4836	0.01	-10.1654	1.69912e-09	**
F18-M06	miR-16	7837283	2021986	234311	24998	29897	12363.1	-1.27396	0	**
F18-M06	miR-4741	7837283	2021986	66	0	8.4213	0.01	-9.7179	4.193e-07	**
F18-M06	miR-181c	7837283	2021986	314	0	40.0649	0.01	-11.9681	7.98153e-32	**
F18-M06	miR-106a	7837283	2021986	78990	4868	10078.7	2407.53	-2.06569	0	**
F18-M06	miR-106b	7837283	2021986	40087	0	5114.91	0.01	-18.9643	0	**
F18-M06	miR-3065	7837283	2021986	39	2	4.9762	0.9891	-2.33086	0.00900054	**
F18-M06	miR-6165	7837283	2021986	111	0	14.1631	0.01	-10.4679	1.37076e-11	**
F18-M06	miR-145	7837283	2021986	410	0	52.314	0.01	-12.353	2.15221e-41	**
F18-M06	miR-143	7837283	2021986	7868	75	1003.92	37.0922	-4.75838	0	**
F18-M06	miR-324	7837283	2021986	385	0	49.1242	0.01	-12.2622	6.68134e-39	**
F18-M06	miR-326	7837283	2021986	4237	26	540.621	12.8586	-5.39381	0	**
F18-M06	miR-129	7837283	2021986	0	252	0.01	124.63	13.6054	1.6603e-174	**
F18-M06	miR-126	7837283	2021986	395	4	50.4001	1.9783	-4.67109	1.30144e-33	**
F18-M06	miR-486	7837283	2021986	2670197	262313	340704	129730	-1.393	0	**
F18-M06	miR-652	7837283	2021986	6537	127	834.09	62.8095	-3.73115	0	**
F18-M06	miR-30e	7837283	2021986	45870	1139	5852.79	563.308	-3.37713	0	**
F18-M06	miR-1296	7837283	2021986	689	0	87.9131	0.01	-13.1019	3.32959e-69	**
F18-M06	miR-1380	7837283	2021986	27	0	3.4451	0.01	-8.4284	0.00323603	**
F18-M06	miR-150	7837283	2021986	27432	263	3500.19	130.07	-4.75007	0	**
F18-M06	miR-151	7837283	2021986	11598	1359	1479.85	672.111	-1.13868	2.33639e-204	**
F18-M06	miR-374b	7837283	2021986	31944	1178	4075.9	582.596	-2.80655	0	**
F18-M06	miR-18a	7837283	2021986	1160	92	148.011	45.4998	-1.70177	7.22378e-38	**
F18-M06	miR-139	7837283	2021986	0	50	0.01	24.7282	11.2719	1.62045e-35	**
F18-M06	miR-3091	7837283	2021986	29	0	3.7003	0.01	-8.5315	0.00204482	**
F18-M06	miR-1277	7837283	2021986	28	0	3.5727	0.01	-8.48087	0.00257237	**
F18-M06	miR-1271	7837283	2021986	9801	135	1250.56	66.766	-4.22732	0	**
F18-M06	miR-451	7837283	2021986	1609827	19	205406	9.3967	-14.416	0	**
F18-M06	miR-2276	7837283	2021986	322	0	41.0857	0.01	-12.0044	1.27248e-32	**
F18-M06	miR-6817	7837283	2021986	171	0	21.8188	0.01	-11.0914	1.43288e-17	**
F18-M06	miR-500a	7837283	2021986	968	0	123.512	0.01	-13.5924	5.15108e-97	**
F18-M06	miR-506a	7837283	2021986	27	0	3.4451	0.01	-8.4284	0.00323603	**
F18-M06	miR-183	7837283	2021986	41213	314	5258.58	155.293	-5.08161	0	**
F18-M06	miR-182	7837283	2021986	144427	651	18428.2	321.961	-5.83889	0	**
F18-M06	miR-186	7837283	2021986	34820	2308	4442.87	1141.45	-1.96062	0	**
F18-M06	miR-425	7837283	2021986	24335	410	3105.03	202.771	-3.93668	0	**
F18-M06	miR-224	7837283	2021986	14	22	1.7863	10.8804	2.60669	8.61508e-08	**
F18-M06	miR-7	7837283	2021986	56188	325	7169.32	160.733	-5.4791	0	**
F18-M06	miR-421	7837283	2021986	649	0	82.8093	0.01	-13.0156	3.23265e-65	**
F18-M06	miR-582	7837283	2021986	92	0	11.7388	0.01	-10.1971	1.07366e-09	**
F18-M06	miR-6318	7837283	2021986	25	0	3.1899	0.01	-8.31737	0.00512119	**
F18-M05	miR-7973	7836373	6489908	21	0	2.6798	0.01	-8.06598	3.44053e-06	**
F18-M05	miR-513c	7836373	6489908	320	129	40.8352	19.877	-1.03871	6.66776e-13	**
F18-M05	miR-210	7836373	6489908	15	0	1.9142	0.01	-7.5806	0.000128451	**
F18-M05	miR-4253	7836373	6489908	32	0	4.0835	0.01	-8.67366	4.51257e-09	**
F18-M05	miR-2483	7836373	6489908	78	20	9.9536	3.0817	-1.69149	3.21642e-07	**
F18-M05	miR-2415	7836373	6489908	9	0	1.1485	0.01	-6.84361	0.00479564	**
F18-M05	miR-1296	7836373	6489908	12	0	1.5313	0.01	-7.25861	0.000784858	**
F18-M05	miR-1411	7836373	6489908	10	0	1.2761	0.01	-6.9956	0.00262318	**
F18-M05	miR-1225	7836373	6489908	14	0	1.7865	0.01	-7.48099	0.000234831	**
F18-M05	miR-302a	7836373	6489908	13	0	1.6589	0.01	-7.37408	0.000429312	**
F18-M05	miR-451	7836373	6489908	1609827	448450	205430	69099.6	-1.5719	0	**
F18-M05	miR-154b	7836373	6489908	68	0	8.6775	0.01	-9.76114	1.66634e-18	**
F18-M05	miR-6919	7836373	6489908	22	0	2.8074	0.01	-8.13309	1.88195e-06	**
F18-M05	miR-3591	7836373	6489908	23	0	2.935	0.01	-8.19722	1.02941e-06	**
F18-M05	miR-4676	7836373	6489908	424	113	54.1067	17.4116	-1.63576	9.38971e-32	**
F18-M05	miR-661	7836373	6489908	35	0	4.4664	0.01	-8.80297	7.38531e-10	**
F18-M05	miR-665	7836373	6489908	293	0	37.3897	0.01	-11.8684	1.85196e-77	**
F18-M05	miR-542	7836373	6489908	90	0	11.4849	0.01	-10.1655	2.86654e-24	**
F18-M05	miR-2454	7836373	6489908	12	0	1.5313	0.01	-7.25861	0.000784858	**
F18-M05	miR-486	7836373	6489908	2670197	663625	340744	102255	-1.73652	0	**
F18-M05	miR-500	7836373	6489908	1731	0	220.893	0.01	-14.4311	0	**
F18-M05	miR-6373	7836373	6489908	19	0	2.4246	0.01	-7.9216	1.14991e-05	**
F18-M05	miR-1380	7836373	6489908	27	0	3.4455	0.01	-8.42857	9.21543e-08	**
F18-M05	miR-9076	7836373	6489908	16	0	2.0418	0.01	-7.6737	7.02616e-05	**
F18-M05	miR-23a	7836373	6489908	14	0	1.7865	0.01	-7.48099	0.000234831	**
F18-M05	miR-183	7836373	6489908	41213	13046	5259.19	2010.2	-1.3875	0	**
F18-M05	miR-224	7836373	6489908	14	0	1.7865	0.01	-7.48099	0.000234831	**
M12-F06	miR-210	4018821	2021986	100	0	24.8829	0.01	-11.2809	2.65708e-18	**
M12-F06	miR-29b	4018821	2021986	20047	290	4988.28	143.423	-5.12019	0	**
M12-F06	miR-501	4018821	2021986	11	0	2.7371	0.01	-8.0965	0.015034	*
M12-F06	miR-19a	4018821	2021986	250	23	62.2073	11.375	-2.45122	1.87039e-22	**
M12-F06	miR-7354	4018821	2021986	13	0	3.2348	0.01	-8.33753	0.00665399	**
M12-F06	miR-290	4018821	2021986	16	0	3.9813	0.01	-8.6371	0.00195926	**
M12-F06	let-7f	4018821	2021986	2016500	89066	501764	44048.8	-3.50984	0	**
M12-F06	miR-7854	4018821	2021986	18	0	4.4789	0.01	-8.807	0.000867162	**
M12-F06	miR-4767	4018821	2021986	14	0	3.4836	0.01	-8.44444	0.00442676	**
M12-F06	miR-6391	4018821	2021986	25	0	6.2207	0.01	-9.28093	5.0018e-05	**
M12-F06	miR-3191	4018821	2021986	13	0	3.2348	0.01	-8.33753	0.00665399	**
M12-F06	miR-532	4018821	2021986	110	0	27.3712	0.01	-11.4184	4.51275e-20	**
M12-F06	miR-328	4018821	2021986	11	0	2.7371	0.01	-8.0965	0.015034	*
M12-F06	miR-4747	4018821	2021986	18	0	4.4789	0.01	-8.807	0.000867162	**
M12-F06	miR-3064	4018821	2021986	22	0	5.4742	0.01	-9.0965	0.000169869	**
M12-F06	miR-6165	4018821	2021986	323	0	80.3718	0.01	-12.9725	8.99973e-58	**
M12-F06	miR-134	4018821	2021986	12	0	2.986	0.01	-8.22207	0.0100018	*
M12-F06	miR-3925	4018821	2021986	47	0	11.695	0.01	-10.1917	6.38569e-09	**
M12-F06	miR-4459	4018821	2021986	14	0	3.4836	0.01	-8.44444	0.00442676	**
M12-F06	miR-506a	4018821	2021986	15	0	3.7324	0.01	-8.54396	0.00294503	**
M12-F06	miR-421	4018821	2021986	200	0	49.7658	0.01	-12.2809	5.30608e-36	**
M12-M05	miR-741	4018821	6489289	14	0	3.4836	0.01	-8.44444	1.09557e-06	**
M12-M05	miR-500	4018821	6489289	38	0	9.4555	0.01	-9.88501	1.05055e-16	**
M12-M05	miR-29b	4018821	6489289	20047	2538	4988.28	391.106	-3.67291	0	**
M12-M05	miR-1298	4018821	6489289	19	0	4.7278	0.01	-8.88503	8.96419e-09	**
M12-M05	miR-1411	4018821	6489289	43	0	10.6997	0.01	-10.0634	8.59584e-19	**
M12-M05	miR-501	4018821	6489289	11	0	2.7371	0.01	-8.0965	1.95848e-05	**
M12-M05	miR-1343	4018821	6489289	12	0	2.986	0.01	-8.22207	7.49019e-06	**
M12-M05	miR-7843	4018821	6489289	15	0	3.7324	0.01	-8.54396	4.19001e-07	**
M12-M05	miR-423a	4018821	6489289	238048	66849	59233.3	10301.4	-2.52356	0	**
M12-M05	miR-196b	4018821	6489289	45	0	11.1973	0.01	-10.1289	1.25729e-19	**
M12-M05	miR-290	4018821	6489289	16	0	3.9813	0.01	-8.6371	1.60247e-07	**
M12-M05	miR-3622b	4018821	6489289	13	0	3.2348	0.01	-8.33753	2.86462e-06	**
M12-M05	let-7f	4018821	6489289	2016500	129766	501764	19997	-4.64916	0	**
M12-M05	miR-1839	4018821	6489289	10233	2556	2546.27	393.88	-2.69256	0	**
M12-M05	miR-7854	4018821	6489289	18	0	4.4789	0.01	-8.807	2.34389e-08	**
M12-M05	miR-7354	4018821	6489289	13	7	3.2348	1.0787	-1.58438	0.0156338	*
M12-M05	miR-3120	4018821	6489289	0	652	0.01	100.473	13.2945	4.07545e-137	**
M12-M05	miR-4767	4018821	6489289	14	0	3.4836	0.01	-8.44444	1.09557e-06	**
M12-M05	miR-6752	4018821	6489289	63	3	15.6762	0.4623	-5.0836	4.47338e-23	**
M12-M05	miR-532	4018821	6489289	110	0	27.3712	0.01	-11.4184	9.26296e-47	**
M12-M05	miR-5586	4018821	6489289	50	0	12.4415	0.01	-10.2809	1.02874e-21	**
M12-M05	miR-24	4018821	6489289	0	4629	0.01	713.329	16.1223	0	**
M12-M05	miR-6391	4018821	6489289	25	0	6.2207	0.01	-9.28093	2.80515e-11	**
M12-M05	miR-3191	4018821	6489289	13	0	3.2348	0.01	-8.33753	2.86462e-06	**
M12-M05	miR-661	4018821	6489289	24	0	5.9719	0.01	-9.22205	7.33468e-11	**
M12-M05	miR-130a	4018821	6489289	260	93	64.6956	14.3313	-2.1745	1.62259e-41	**
M12-M05	miR-8859b	4018821	6489289	2814	1730	700.205	266.593	-1.39314	6.2253e-228	**
M12-M05	miR-139	4018821	6489289	40	0	9.9532	0.01	-9.95902	1.53662e-17	**
M12-M05	miR-1	4018821	6489289	144	75	35.8314	11.5575	-1.6324	1.98403e-16	**
M12-M05	miR-328	4018821	6489289	11	0	2.7371	0.01	-8.0965	1.95848e-05	**
M12-M05	miR-4747	4018821	6489289	18	0	4.4789	0.01	-8.807	2.34389e-08	**
M12-M05	miR-3064	4018821	6489289	22	0	5.4742	0.01	-9.0965	5.01456e-10	**
M12-M05	miR-320	4018821	6489289	113872	16577	28334.7	2554.52	-3.47145	0	**
M12-M05	miR-122	4018821	6489289	1310	79	325.966	12.1739	-4.74286	0	**
M12-M05	miR-483	4018821	6489289	161	86	40.0615	13.2526	-1.59594	1.2226e-17	**
M12-M05	miR-1199	4018821	6489289	14	0	3.4836	0.01	-8.44444	1.09557e-06	**
M12-M05	miR-3079	4018821	6489289	29	0	7.216	0.01	-9.49506	6.00139e-13	**
M12-M05	miR-6373	4018821	6489289	17	0	4.2301	0.01	-8.72455	6.12862e-08	**
M12-M05	miR-1388	4018821	6489289	193	12	48.024	1.8492	-4.69878	5.88227e-65	**
M12-M05	miR-134	4018821	6489289	12	0	2.986	0.01	-8.22207	7.49019e-06	**
M12-M05	miR-10a	4018821	6489289	1039	0	258.534	0.01	-14.6581	0	**
M12-M05	miR-9331	4018821	6489289	44	0	10.9485	0.01	-10.0965	3.28747e-19	**
M12-M05	miR-6973b	4018821	6489289	9	0	2.2395	0.01	-7.80703	0.000133897	**
M12-M05	miR-3925	4018821	6489289	47	0	11.695	0.01	-10.1917	1.83901e-20	**
M12-M05	miR-4459	4018821	6489289	14	0	3.4836	0.01	-8.44444	1.09557e-06	**
M12-M05	miR-7383	4018821	6489289	339	241	84.3531	37.1381	-1.18354	8.31653e-23	**
M12-M05	miR-5787	4018821	6489289	8	0	1.9906	0.01	-7.63706	0.000350104	**
M12-M05	miR-7150	4018821	6489289	1201	661	298.844	101.86	-1.5528	7.31225e-116	**
M12-M05	miR-185	4018821	6489289	71832	45078	17873.9	6946.52	-1.36349	0	**
M12-M05	miR-424	4018821	6489289	13	0	3.2348	0.01	-8.33753	2.86462e-06	**
M12-M05	miR-6529	4018821	6489289	4396	1731	1093.85	266.747	-2.03587	0	**
M12-M05	miR-7212	4018821	6489289	15	0	3.7324	0.01	-8.54396	4.19001e-07	**
M12-M05	miR-590	4018821	6489289	142	0	35.3337	0.01	-11.7868	4.06555e-60	**
M12-M05	miR-92a	4018821	6489289	133918	85787	33322.7	13219.8	-1.33381	0	**
up-regulated in male compared to female
F18-M12	miR-210	7836373	4018821	15	2	1.9142	0.4977	-1.94339	0.0585854
F18-M12	miR-29b	7836373	4018821	1159	20047	147.9	4988.28	5.07585	0	**
F18-M12	miR-1298	7836373	4018821	0	19	0.01	4.7278	8.88503	8.03212e-10	**
F18-M12	miR-1411	7836373	4018821	10	43	1.2761	10.6997	3.06776	1.82866e-12	**
F18-M12	miR-599	7836373	4018821	23	70	2.935	17.418	2.56915	3.8043e-16	**
F18-M12	miR-423a	7836373	4018821	53225	238048	6792.05	59233.3	3.12449	0	**
F18-M12	miR-3200	7836373	4018821	0	15	0.01	3.7324	8.54396	6.08233e-08	**
F18-M12	let-7g	7836373	4018821	133531	2016500	17039.9	501764	4.88002	0	**
F18-M12	miR-1839	7836373	4018821	2151	10233	274.489	2546.27	3.21356	0	**
F18-M12	miR-3120	7836373	4018821	155	0	19.7796	0.01	-10.9498	1.79157e-28	**
F18-M12	miR-454	7836373	4018821	37	260	4.7216	64.6956	3.77632	2.85259e-82	**
F18-M12	miR-1249	7836373	4018821	51	78	6.5081	19.4087	1.5764	7.14253e-10	**
F18-M12	miR-24	7836373	4018821	617	10457	78.7354	2602.01	5.04647	0	**
F18-M12	miR-8859b	7836373	4018821	1665	2814	212.471	700.205	1.72051	0	**
F18-M12	miR-139	7836373	4018821	0	40	0.01	9.9532	9.95902	1.0935e-19	**
F18-M12	miR-1	7836373	4018821	127	144	16.2065	35.8314	1.14465	8.01643e-11	**
F18-M12	miR-6165	7836373	4018821	111	323	14.1647	80.3718	2.50439	1.40009e-66	**
F18-M12	miR-140	7836373	4018821	62880	286279	8024.12	71234.6	3.15016	0	**
F18-M12	miR-320	7836373	4018821	9009	113872	1149.64	28334.7	4.62332	0	**
F18-M12	miR-129	7836373	4018821	0	371	0.01	92.3156	13.1724	3.4018e-175	**
F18-M12	miR-128	7836373	4018821	24530	30568	3130.27	7606.21	1.28089	0	**
F18-M12	miR-122	7836373	4018821	115	1310	14.6752	325.966	4.47327	0	**
F18-M12	miR-1199	7836373	4018821	7	14	0.8933	3.4836	1.96336	0.00214515	**
F18-M12	miR-1306	7836373	4018821	609	644	77.7145	160.246	1.04403	4.84233e-37	**
F18-M12	miR-152	7836373	4018821	398	577	50.7888	143.574	1.49922	2.24454e-58	**
F18-M12	miR-330	7836373	4018821	1018	7251	129.907	1804.26	3.79586	0	**
F18-M12	miR-339	7836373	4018821	32	354	4.0835	88.0855	4.43103	3.9789e-126	**
F18-M12	miR-7383	7836373	4018821	69	339	8.8051	84.3531	3.26003	3.46604e-93	**
F18-M12	miR-7150	7836373	4018821	299	1201	38.1554	298.844	2.96943	5.99872e-295	**
F18-M12	miR-185	7836373	4018821	44955	71832	5736.71	17873.9	1.63956	0	**
F18-M12	miR-424	7836373	4018821	0	13	0.01	3.2348	8.33753	5.29285e-07	**
F18-M12	miR-6529	7836373	4018821	1265	4396	161.427	1093.85	2.76047	0	**
F18-M05	miR-210	7836373	6489908	15	0	1.9142	0.01	-7.5806	0.000128451	**
F18-M05	miR-218	7836373	6489908	38	1001	4.8492	154.239	4.99128	2.55292e-285	**
F18-M05	miR-199	7836373	6489908	257	628	32.7958	96.7656	1.56098	1.05491e-53	**
F18-M05	miR-197	7836373	6489908	10298	21708	1314.13	3344.89	1.34785	0	**
F18-M05	miR-194	7836373	6489908	594	2817	75.8004	434.058	2.51761	0	**
F18-M05	miR-192	7836373	6489908	81	619	10.3364	95.3789	3.20594	3.65865e-127	**
F18-M05	miR-455	7836373	6489908	4812	9251	614.06	1425.44	1.21496	0	**
F18-M05	miR-191b	7836373	6489908	21	68	2.6798	10.4778	1.96714	2.63935e-09	**
F18-M05	miR-4530	7836373	6489908	36	61	4.594	9.3992	1.03279	0.000522795	**
F18-M05	miR-29b	7836373	6489908	1159	2538	147.9	391.069	1.4028	2.87921e-180	**
F18-M05	miR-203	7836373	6489908	3107	6895	396.484	1062.42	1.42202	0	**
F18-M05	miR-204	7836373	6489908	37	130	4.7216	20.0311	2.08489	1.01218e-17	**
F18-M05	miR-7398g	7836373	6489908	65	442	8.2947	68.1057	3.03751	1.22049e-86	**
F18-M05	miR-361	7836373	6489908	2843	4889	362.795	753.323	1.05411	6.05822e-220	**
F18-M05	miR-365	7836373	6489908	1772	3308	226.125	509.714	1.17257	2.25787e-177	**
F18-M05	miR-7374c	7836373	6489908	111	204	14.1647	31.4334	1.15	4.01853e-12	**
F18-M05	miR-599	7836373	6489908	23	112	2.935	17.2576	2.5558	1.97396e-19	**
F18-M05	miR-200c	7836373	6489908	40	102	5.1044	15.7167	1.62249	1.74236e-10	**
F18-M05	miR-6236	7836373	6489908	58	127	7.4014	19.5688	1.40269	1.62728e-10	**
F18-M05	miR-26b	7836373	6489908	318969	623243	40703.7	96032.6	1.23837	0	**
F18-M05	miR-708	7836373	6489908	192	560	24.5011	86.2878	1.81631	2.51196e-59	**
F18-M05	miR-30d	7836373	6489908	45870	194082	5853.47	29905.2	2.35303	0	**
F18-M05	miR-6513	7836373	6489908	15	206	1.9142	31.7416	4.05156	1.20195e-52	**
F18-M05	miR-4802	7836373	6489908	15	28	1.9142	4.3144	1.17242	0.00943609	**
F18-M05	miR-6516	7836373	6489908	22	85	2.8074	13.0973	2.22196	5.61185e-13	**
F18-M05	miR-31	7836373	6489908	266	615	33.9443	94.7625	1.48115	8.41967e-49	**
F18-M05	miR-193b	7836373	6489908	130	283	16.5893	43.6062	1.39428	1.92907e-21	**
F18-M05	miR-95	7836373	6489908	21	36	2.6798	5.5471	1.04961	0.00702258	**
F18-M05	miR-3120	7836373	6489908	155	652	19.7796	100.464	2.34459	2.08879e-95	**
F18-M05	miR-1249	7836373	6489908	51	151	6.5081	23.2669	1.83797	2.03867e-17	**
F18-M05	miR-574	7836373	6489908	353	2685	45.0463	413.719	3.19917	0	**
F18-M05	miR-146a	7836373	6489908	8480	18957	1082.13	2921	1.43258	0	**
F18-M05	miR-21	7836373	6489908	968105	1736414	123540	267556	1.11486	0	**
F18-M05	miR-7385a	7836373	6489908	17	52	2.1694	8.0124	1.88494	4.40663e-07	**
F18-M05	miR-24	7836373	6489908	806	4629	102.854	713.261	2.79384	0	**
F18-M05	miR-28	7836373	6489908	10657	22138	1359.94	3411.14	1.32671	0	**
F18-M05	miR-9	7836373	6489908	445	1025	56.7865	157.938	1.47573	1.03511e-79	**
F18-M05	miR-3613	7836373	6489908	206	580	26.2877	89.3695	1.76539	4.69128e-59	**
F18-M05	miR-660	7836373	6489908	3298	7151	420.858	1101.86	1.38854	0	**
F18-M05	miR-664	7836373	6489908	88	172	11.2297	26.5027	1.23882	1.39914e-11	**
F18-M05	miR-499	7836373	6489908	1556	2789	198.561	429.744	1.11389	4.35191e-138	**
F18-M05	miR-130a	7836373	6489908	37	93	4.7216	14.3299	1.60168	1.58038e-09	**
F18-M05	miR-130b	7836373	6489908	647	1197	82.5637	184.44	1.15957	2.82931e-64	**
F18-M05	miR-490	7836373	6489908	18	47	2.297	7.242	1.65664	1.16231e-05	**
F18-M05	miR-769	7836373	6489908	412	739	52.5753	113.869	1.11492	5.59276e-38	**
F18-M05	miR-181c	7836373	6489908	314	1004	40.0696	154.702	1.94891	2.20788e-115	**
F18-M05	miR-3917	7836373	6489908	10	46	1.2761	7.0879	2.47362	1.71102e-08	**
F18-M05	miR-383	7836373	6489908	337	1357	43.0046	209.094	2.28159	4.26441e-190	**
F18-M05	miR-3065	7836373	6489908	39	165	4.9768	25.4241	2.35291	1.81403e-25	**
F18-M05	miR-6165	7836373	6489908	111	298	14.1647	45.9174	1.69674	1.51909e-29	**
F18-M05	miR-140	7836373	6489908	62880	374800	8024.12	57751.2	2.84744	0	**
F18-M05	miR-326	7836373	6489908	4237	8802	540.684	1356.26	1.32678	0	**
F18-M05	miR-320	7836373	6489908	9009	16577	1149.64	2554.27	1.15173	0	**
F18-M05	miR-129	7836373	6489908	0	1399	0.01	215.565	14.3958	0	**
F18-M05	miR-128	7836373	6489908	24530	47852	3130.27	7373.29	1.23602	0	**
F18-M05	miR-126	7836373	6489908	395	711	50.406	109.555	1.11998	7.31432e-37	**
F18-M05	miR-500	7836373	6489908	1731	0	220.893	0.01	-14.4311	0	**
F18-M05	miR-9124	7836373	6489908	2189	5003	279.338	770.889	1.46451	0	**
F18-M05	miR-152	7836373	6489908	398	950	50.7888	146.381	1.52715	8.27107e-78	**
F18-M05	miR-153	7836373	6489908	12	31	1.5313	4.7766	1.64123	0.000420885	**
F18-M05	miR-150	7836373	6489908	27432	67152	3500.6	10347.1	1.56356	0	**
F18-M05	miR-151	7836373	6489908	11598	19510	1480.02	3006.21	1.02233	0	**
F18-M05	miR-374b	7836373	6489908	31944	65392	4076.38	10076	1.30556	0	**
F18-M05	miR-155	7836373	6489908	1410	4106	179.93	632.675	1.81403	0	**
F18-M05	miR-330	7836373	6489908	1018	7004	129.907	1079.21	3.05443	0	**
F18-M05	miR-331	7836373	6489908	2285	4319	291.589	665.495	1.19049	1.38646e-236	**
F18-M05	miR-139	7836373	6489908	248	709	31.6473	109.246	1.78743	5.03543e-73	**
F18-M05	miR-335	7836373	6489908	148	422	18.8863	65.024	1.78363	4.80245e-44	**
F18-M05	miR-339	7836373	6489908	32	32106	4.0835	4947.07	10.2426	0	**
F18-M05	miR-1277	7836373	6489908	28	59	3.5731	9.091	1.34726	2.48334e-05	**
F18-M05	miR-664a	7836373	6489908	13	61	1.6589	9.3992	2.50231	5.69544e-11	**
F18-M05	miR-7150	7836373	6489908	299	661	38.1554	101.85	1.41649	5.1145e-49	**
F18-M05	miR-654	7836373	6489908	11	33	1.4037	5.0848	1.85696	7.21557e-05	**
F18-M05	miR-301a	7836373	6489908	119	341	15.1856	52.5431	1.7908	4.18657e-36	**
F18-M05	miR-7383	7836373	6489908	69	241	8.8051	37.1346	2.07635	2.16197e-31	**
F18-M05	miR-23a	7836373	6489908	14	0	1.7865	0.01	-7.48099	0.000234831	**
F18-M05	miR-506a	7836373	6489908	27	60	3.4455	9.2451	1.42398	9.17285e-06	**
F18-M05	miR-342	7836373	6489908	3555	57141	453.654	8804.59	4.27859	0	**
F18-M05	miR-340	7836373	6489908	6949	16081	886.762	2477.85	1.48247	0	**
F18-M05	miR-421	7836373	6489908	649	2379	82.8189	366.569	2.14605	3.93417e-307	**
F18-M05	miR-582	7836373	6489908	92	433	11.7401	66.719	2.50665	3.87392e-69	**
F18-M05	miR-938	7836373	6489908	15	62	1.9142	9.5533	2.31926	2.73801e-10	**
F18-M05	miR-668	7836373	6489908	92	302	11.7401	46.5338	1.98683	8.05817e-37	**
F18-M05	miR-6826	7836373	6489908	2	15	0.2552	2.3113	3.179	0.000317332	**
F06-M12	miR-29b	2021986	4018821	290	20047	143.423	4988.28	5.12019	0	**
F06-M12	miR-19a	2021986	4018821	23	250	11.375	62.2073	2.45122	1.87039e-22	**
F06-M12	let-7g	2021986	4018821	89066	2016500	44048.8	501764	3.50984	0	**
F06-M05	miR-509	2021986	6489289	6	84	2.9674	12.9444	2.12506	2.95971e-05	**
F06-M05	miR-500	2021986	6489289	42	0	20.7717	0.01	-11.0204	2.88218e-27	**
F06-M05	miR-628	2021986	6489289	226	1484	111.771	228.685	1.03281	1.23193e-27	**
F06-M05	miR-197	2021986	6489289	487	21708	240.852	3345.2	3.79587	0	**
F06-M05	miR-455	2021986	6489289	84	9251	41.5433	1425.58	5.10079	0	**
F06-M05	miR-29b	2021986	6489289	290	2538	143.423	391.106	1.44728	8.25448e-76	**
F06-M05	miR-497	2021986	6489289	24998	239329	12363.1	36880.6	1.57682	0	**
F06-M05	miR-1298	2021986	6489289	12	0	5.9348	0.01	-9.21306	1.53538e-08	**
F06-M05	miR-203	2021986	6489289	227	6895	112.266	1062.52	3.2425	0	**
F06-M05	miR-135a	2021986	6489289	33	997	16.3206	153.638	3.23477	2.9008e-76	**
F06-M05	miR-204	2021986	6489289	2	130	0.9891	20.033	4.34012	3.85146e-13	**
F06-M05	miR-7398g	2021986	6489289	12	442	5.9348	68.1122	3.52064	6.5687e-37	**
F06-M05	miR-19a	2021986	6489289	23	27993	11.375	4313.72	8.56692	0	**
F06-M05	miR-361	2021986	6489289	137	4889	67.7552	753.395	3.475	0	**
F06-M05	miR-652	2021986	6489289	127	5984	62.8095	922.135	3.87592	0	**
F06-M05	miR-365	2021986	6489289	458	3308	226.51	509.763	1.17025	3.92003e-72	**
F06-M05	miR-769	2021986	6489289	9	739	4.4511	113.88	4.67721	6.6029e-73	**
F06-M05	miR-26b	2021986	6489289	24529	623243	12131.1	96041.8	2.98495	0	**
F06-M05	miR-378	2021986	6489289	817	7783	404.058	1199.36	1.56963	2.35657e-256	**
F06-M05	miR-451	2021986	6489289	19	448450	9.3967	69106.2	12.8444	0	**
F06-M05	miR-31	2021986	6489289	52	615	25.7173	94.7716	1.88172	3.24226e-27	**
F06-M05	miR-193b	2021986	6489289	18	283	8.9021	43.6103	2.29245	2.07402e-16	**
F06-M05	miR-3120	2021986	6489289	0	652	0.01	100.473	13.2945	2.39474e-77	**
F06-M05	miR-27a	2021986	6489289	1673	224869	827.404	34652.3	5.38822	0	**
F06-M05	miR-574	2021986	6489289	51	2685	25.2227	413.759	4.036	9.90711e-240	**
F06-M05	miR-146a	2021986	6489289	623	18957	308.113	2921.28	3.24507	0	**
F06-M05	miR-21	2021986	6489289	34834	1736414	17227.6	267582	3.95718	0	**
F06-M05	miR-22	2021986	6489289	1051	9294	519.786	1432.21	1.46225	7.65723e-277	**
F06-M05	miR-24	2021986	6489289	0	4629	0.01	713.329	16.1223	0	**
F06-M05	miR-28	2021986	6489289	916	22138	453.02	3411.47	2.91275	0	**
F06-M05	miR-449a	2021986	6489289	45	299	22.2553	46.0759	1.04986	9.28533e-07	**
F06-M05	miR-9	2021986	6489289	5	1025	2.4728	157.953	5.9972	2.039e-111	**
F06-M05	miR-660	2021986	6489289	231	7151	114.244	1101.97	3.26989	0	**
F06-M05	miR-130b	2021986	6489289	0	1197	0.01	184.458	14.171	1.51223e-141	**
F06-M05	miR-3584	2021986	6489289	4	304	1.9783	46.8464	4.56561	2.92072e-30	**
F06-M05	miR-708	2021986	6489289	38	560	18.7934	86.296	2.19907	8.03055e-30	**
F06-M05	miR-181a	2021986	6489289	0	1004	0.01	154.716	13.9173	8.21364e-119	**
F06-M05	miR-96	2021986	6489289	135	14136	66.766	2178.36	5.02798	0	**
F06-M05	miR-181c	2021986	6489289	9037	65334	4469.37	10068	1.17163	0	**
F06-M05	miR-106a	2021986	6489289	4868	75820	2407.53	11683.9	2.27889	0	**
F06-M05	miR-106b	2021986	6489289	0	17500	0.01	2696.75	18.0409	0	**
F06-M05	miR-3065	2021986	6489289	2	165	0.9891	25.4265	4.68407	4.59085e-17	**
F06-M05	miR-143	2021986	6489289	75	11975	37.0922	1845.35	5.63663	0	**
F06-M05	miR-326	2021986	6489289	26	8802	12.8586	1356.39	6.72089	0	**
F06-M05	miR-129	2021986	6489289	51	1999	25.2227	308.046	3.61035	2.26647e-165	**
F06-M05	miR-126	2021986	6489289	4	711	1.9783	109.565	5.79138	9.46213e-77	**
F06-M05	miR-30e	2021986	6489289	1139	194082	563.308	29908.1	5.73047	0	**
F06-M05	miR-150	2021986	6489289	263	67152	130.07	10348.1	6.31394	0	**
F06-M05	miR-151	2021986	6489289	1359	19510	672.111	3006.49	2.16131	0	**
F06-M05	miR-374b	2021986	6489289	1178	65392	582.596	10076.9	4.11242	0	**
F06-M05	miR-155	2021986	6489289	288	4106	142.434	632.735	2.15131	9.59343e-204	**
F06-M05	miR-18a	2021986	6489289	92	821	45.4998	126.516	1.47539	3.07826e-26	**
F06-M05	miR-139	2021986	6489289	50	0	24.7282	0.01	-11.2719	2.92408e-32	**
F06-M05	miR-338	2021986	6489289	188	3009	92.9779	463.687	2.31819	3.35801e-163	**
F06-M05	miR-339	2021986	6489289	299	32106	147.874	4947.54	5.06427	0	**
F06-M05	miR-183	2021986	6489289	314	13046	155.293	2010.39	3.69441	0	**
F06-M05	miR-182	2021986	6489289	651	100283	321.961	15453.6	5.58492	0	**
F06-M05	miR-342	2021986	6489289	1056	57141	522.259	8805.43	4.07556	0	**
F06-M05	miR-186	2021986	6489289	2308	30493	1141.45	4698.97	2.04148	0	**
F06-M05	miR-425	2021986	6489289	410	28505	202.771	4392.62	4.43716	0	**
F06-M05	miR-224	2021986	6489289	22	0	10.8804	0.01	-10.0875	8.79126e-15	**
F06-M05	miR-7	2021986	6489289	325	40353	160.733	6218.4	5.2738	0	**
F06-M05	miR-668	2021986	6489289	16	302	7.913	46.5382	2.55612	1.87969e-19	**
down-regulated in male compared in female
F18-M12	miR-7973	7836373	4018821	21	0	2.6798	0.01	-8.06598	0.000221601	**
F18-M12	miR-513c	7836373	4018821	320	0	40.8352	0.01	-11.9956	3.8663e-58	**
F18-M12	miR-509	7836373	4018821	53	3	6.7633	0.7465	-3.17951	4.96495e-07	**
F18-M12	miR-219	7836373	4018821	23	4	2.935	0.9953	-1.56016	0.0364693	*
F18-M12	miR-500	7836373	4018821	1716	57	218.979	14.1833	-3.94853	1.07894e-227	**
F18-M12	miR-628	7836373	4018821	1625	127	207.366	31.6013	-2.71413	6.48772e-156	**
F18-M12	miR-197	7836373	4018821	10298	864	1314.13	214.988	-2.61178	0	**
F18-M12	miR-194	7836373	4018821	594	0	75.8004	0.01	-12.888	2.10794e-107	**
F18-M12	miR-4253	7836373	4018821	32	1	4.0835	0.2488	-4.03675	2.84269e-05	**
F18-M12	miR-192	7836373	4018821	81	12	10.3364	2.986	-1.79145	5.46253e-06	**
F18-M12	miR-455	7836373	4018821	4812	0	614.06	0.01	-15.9061	0	**
F18-M12	miR-191b	7836373	4018821	21	0	2.6798	0.01	-8.06598	0.000221601	**
F18-M12	miR-2483	7836373	4018821	78	0	9.9536	0.01	-9.95907	1.25123e-14	**
F18-M12	miR-1298	7836373	4018821	0	19	0.01	4.7278	8.88503	8.03212e-10	**
F18-M12	miR-2415	7836373	4018821	9	0	1.1485	0.01	-6.84361	0.0318489	*
F18-M12	miR-9124	7836373	4018821	2189	0	279.338	0.01	-14.7697	0	**
F18-M12	miR-203	7836373	4018821	3107	113	396.484	28.1177	-3.81771	0	**
F18-M12	miR-135a	7836373	4018821	660	40	84.2226	9.9532	-3.08098	1.39258e-72	**
F18-M12	miR-204	7836373	4018821	37	3	4.7216	0.7465	-2.66106	0.000142444	**
F18-M12	miR-7398g	7836373	4018821	65	12	8.2947	2.986	-1.47398	0.000408273	**
F18-M12	miR-19a	7836373	4018821	19024	250	2427.65	62.2073	-5.28633	0	**
F18-M12	miR-361	7836373	4018821	2843	171	362.795	42.5498	-3.09193	2.59868e-308	**
F18-M12	miR-362	7836373	4018821	1731	38	220.893	9.4555	-4.54605	3.93994e-251	**
F18-M12	miR-7374c	7836373	4018821	111	0	14.1647	0.01	-10.4681	1.45932e-20	**
F18-M12	miR-1349	7836373	4018821	204	0	26.0325	0.01	-11.3461	2.77555e-37	**
F18-M12	miR-1225	7836373	4018821	14	0	1.7865	0.01	-7.48099	0.00401908	**
F18-M12	miR-302a	7836373	4018821	13	0	1.6589	0.01	-7.37408	0.00608023	**
F18-M12	miR-6236	7836373	4018821	58	0	7.4014	0.01	-9.53165	4.93412e-11	**
F18-M12	miR-3200	7836373	4018821	0	15	0.01	3.7324	8.54396	6.08233e-08	**
F18-M12	miR-769	7836373	4018821	412	2	52.5753	0.4977	-6.72296	1.1086e-70	**
F18-M12	miR-26b	7836373	4018821	318969	23560	40703.7	5862.42	-2.79559	0	**
F18-M12	miR-708	7836373	4018821	192	11	24.5011	2.7371	-3.16213	1.47519e-22	**
F18-M12	miR-378	7836373	4018821	8275	479	1055.97	119.189	-3.14725	0	**
F18-M12	miR-6513	7836373	4018821	15	0	1.9142	0.01	-7.5806	0.00265664	**
F18-M12	miR-4802	7836373	4018821	15	0	1.9142	0.01	-7.5806	0.00265664	**
F18-M12	miR-9076	7836373	4018821	16	0	2.0418	0.01	-7.6737	0.00175606	**
F18-M12	miR-3120	7836373	4018821	155	0	19.7796	0.01	-10.9498	1.79157e-28	**
F18-M12	miR-490	7836373	4018821	18	0	2.297	0.01	-7.84361	0.000767277	**
F18-M12	miR-9141	7836373	4018821	19	0	2.4246	0.01	-7.9216	0.000507176	**
F18-M12	miR-154b	7836373	4018821	68	0	8.6775	0.01	-9.76114	7.85731e-13	**
F18-M12	miR-671	7836373	4018821	67	0	8.5499	0.01	-9.73976	1.18869e-12	**
F18-M12	miR-6919	7836373	4018821	22	0	2.8074	0.01	-8.13309	0.00014648	**
F18-M12	miR-27a	7836373	4018821	136853	1129	17463.8	280.928	-5.95802	0	**
F18-M12	miR-153	7836373	4018821	32	0	4.0835	0.01	-8.67366	2.33261e-06	**
F18-M12	miR-574	7836373	4018821	353	45	45.0463	11.1973	-2.00826	3.02525e-25	**
F18-M12	miR-146a	7836373	4018821	8480	221	1082.13	54.9913	-4.29853	0	**
F18-M12	miR-21	7836373	4018821	968105	25655	123540	6383.71	-4.27444	0	**
F18-M12	miR-7385a	7836373	4018821	17	0	2.1694	0.01	-7.76115	0.00116077	**
F18-M12	miR-22	7836373	4018821	8353	1179	1065.93	293.37	-1.86132	0	**
F18-M12	miR-28	7836373	4018821	10657	861	1359.94	214.242	-2.66623	0	**
F18-M12	miR-6982	7836373	4018821	23	0	2.935	0.01	-8.19722	9.68243e-05	**
F18-M12	miR-9	7836373	4018821	445	10	56.7865	2.4883	-4.51232	2.63637e-65	**
F18-M12	miR-3591	7836373	4018821	23	0	2.935	0.01	-8.19722	9.68243e-05	**
F18-M12	miR-660	7836373	4018821	3298	150	420.858	37.3244	-3.49514	0	**
F18-M12	miR-664	7836373	4018821	88	0	11.2297	0.01	-10.1331	1.99252e-16	**
F18-M12	miR-665	7836373	4018821	293	0	37.3897	0.01	-11.8684	2.76517e-53	**
F18-M12	miR-340	7836373	4018821	6949	0	886.762	0.01	-16.4363	0	**
F18-M12	miR-668	7836373	4018821	92	0	11.7401	0.01	-10.1972	3.80389e-17	**
F18-M12	miR-130b	7836373	4018821	647	0	82.5637	0.01	-13.0113	6.23447e-117	**
F18-M12	miR-491	7836373	4018821	47	0	5.9977	0.01	-9.22827	4.68747e-09	**
F18-M12	miR-3584	7836373	4018821	250	0	31.9025	0.01	-11.6395	1.48883e-45	**
F18-M12	miR-188	7836373	4018821	54	12	6.8909	2.986	-1.20648	0.00588545	**
F18-M12	miR-1468	7836373	4018821	28	0	3.5731	0.01	-8.48103	1.22185e-05	**
F18-M12	miR-542	7836373	4018821	90	0	11.4849	0.01	-10.1655	8.70594e-17	**
F18-M12	miR-139	7836373	4018821	0	40	0.01	9.9532	9.95902	1.0935e-19	**
F18-M12	miR-138a	7836373	4018821	76	13	9.6984	3.2348	-1.58407	5.34522e-05	**
F18-M12	miR-95	7836373	4018821	21	0	2.6798	0.01	-8.06598	0.000221601	**
F18-M12	miR-2454	7836373	4018821	12	0	1.5313	0.01	-7.25861	0.00919843	**
F18-M12	miR-16	7836373	4018821	234311	28751	29900.4	7154.09	-2.06333	0	**
F18-M12	miR-4741	7836373	4018821	66	0	8.4223	0.01	-9.71807	1.7983e-12	**
F18-M12	miR-181a	7836373	4018821	42308	6009	5398.93	1495.21	-1.85232	0	**
F18-M12	miR-181c	7836373	4018821	314	0	40.0696	0.01	-11.9683	4.63508e-57	**
F18-M12	miR-3917	7836373	4018821	10	0	1.2761	0.01	-6.9956	0.0210524	*
F18-M12	miR-383	7836373	4018821	337	0	43.0046	0.01	-12.0703	3.39473e-61	**
F18-M12	miR-106a	7836373	4018821	78990	5320	10079.9	1323.77	-2.92876	0	**
F18-M12	miR-106b	7836373	4018821	40087	0	5115.5	0.01	-18.9645	0	**
F18-M12	miR-3065	7836373	4018821	39	7	4.9768	1.7418	-1.51464	0.00603748	**
F18-M12	miR-145	7836373	4018821	410	0	52.3201	0.01	-12.3531	2.54609e-74	**
F18-M12	miR-144	7836373	4018821	29811	7436	3804.18	1850.29	-1.03983	0	**
F18-M12	miR-143	7836373	4018821	7868	78	1004.04	19.4087	-5.69296	0	**
F18-M12	miR-324	7836373	4018821	385	0	49.1299	0.01	-12.2624	7.95635e-70	**
F18-M12	miR-326	7836373	4018821	4237	20	540.684	4.9766	-6.76348	0	**
F18-M12	miR-129	7836373	4018821	0	371	0.01	92.3156	13.1724	3.4018e-175	**
F18-M12	miR-126	7836373	4018821	395	8	50.406	1.9906	-4.66232	3.77449e-59	**
F18-M12	miR-486	7836373	4018821	2670197	429548	340744	106884	-1.67264	0	**
F18-M12	miR-125a	7836373	4018821	461	43	58.8282	10.6997	-2.45894	6.05159e-41	**
F18-M12	miR-652	7836373	4018821	6537	144	834.187	35.8314	-4.54107	0	**
F18-M12	miR-30e	7836373	4018821	45870	913	5853.47	227.181	-4.68738	0	**
F18-M12	miR-9186j	7836373	4018821	15	0	1.9142	0.01	-7.5806	0.00265664	**
F18-M12	miR-99a	7836373	4018821	498	33	63.5498	8.2114	-2.95219	5.20178e-53	**
F18-M12	miR-1296	7836373	4018821	689	0	87.9233	0.01	-13.102	1.75174e-124	**
F18-M12	miR-1380	7836373	4018821	27	0	3.4455	0.01	-8.42857	1.84846e-05	**
F18-M12	miR-150	7836373	4018821	27432	623	3500.6	155.021	-4.49707	0	**
F18-M12	miR-151	7836373	4018821	11598	1227	1480.02	305.313	-2.27726	0	**
F18-M12	miR-374b	7836373	4018821	31944	1257	4076.38	312.778	-3.70407	0	**
F18-M12	miR-18a	7836373	4018821	1160	91	148.028	22.6435	-2.7087	1.49558e-111	**
F18-M12	miR-3091	7836373	4018821	29	0	3.7007	0.01	-8.53165	8.0765e-06	**
F18-M12	miR-1277	7836373	4018821	28	0	3.5731	0.01	-8.48103	1.22185e-05	**
F18-M12	miR-1271	7836373	4018821	9801	136	1250.71	33.8408	-5.20784	0	**
F18-M12	miR-451	7836373	4018821	1609827	0	205430	0.01	-24.2915	0	**
F18-M12	miR-2276	7836373	4018821	322	1	41.0904	0.2488	-7.36767	1.86659e-56	**
F18-M12	miR-654	7836373	4018821	11	0	1.4037	0.01	-7.13309	0.0139158	*
F18-M12	miR-6817	7836373	4018821	171	0	21.8213	0.01	-11.0915	2.37978e-31	**
F18-M12	miR-101	7836373	4018821	119959	20590	15308	5123.39	-1.57911	0	**
F18-M12	miR-23a	7836373	4018821	14	0	1.7865	0.01	-7.48099	0.00401908	**
F18-M12	miR-500a	7836373	4018821	968	0	123.526	0.01	-13.5925	1.20522e-174	**
F18-M12	miR-183	7836373	4018821	41213	204	5259.19	50.7612	-6.69497	0	**
F18-M12	miR-182	7836373	4018821	144427	489	18430.3	121.677	-7.24288	0	**
F18-M12	miR-186	7836373	4018821	34820	2227	4443.38	554.143	-3.00333	0	**
F18-M12	miR-425	7836373	4018821	24335	370	3105.39	92.0668	-5.07595	0	**
F18-M12	miR-224	7836373	4018821	14	0	1.7865	0.01	-7.48099	0.00401908	**
F18-M12	miR-7	7836373	4018821	56188	351	7170.15	87.339	-6.35923	0	**
F18-M12	miR-582	7836373	4018821	92	0	11.7401	0.01	-10.1972	3.80389e-17	**
F18-M12	miR-938	7836373	4018821	15	0	1.9142	0.01	-7.5806	0.00265664	**
F18-M12	miR-6318	7836373	4018821	25	0	3.1903	0.01	-8.31755	4.23055e-05	**
F18-M05	miR-7973	7836373	6489908	21	0	2.6798	0.01	-8.06598	3.44053e-06	**
F18-M05	miR-513c	7836373	6489908	320	129	40.8352	19.877	-1.03871	6.66776e-13	**
F18-M05	miR-210	7836373	6489908	15	0	1.9142	0.01	-7.5806	0.000128451	**
F18-M05	miR-4253	7836373	6489908	32	0	4.0835	0.01	-8.67366	4.51257e-09	**
F18-M05	miR-2483	7836373	6489908	78	20	9.9536	3.0817	-1.69149	3.21642e-07	**
F18-M05	miR-2415	7836373	6489908	9	0	1.1485	0.01	-6.84361	0.00479564	**
F18-M05	miR-1296	7836373	6489908	12	0	1.5313	0.01	-7.25861	0.000784858	**
F18-M05	miR-1411	7836373	6489908	10	0	1.2761	0.01	-6.9956	0.00262318	**
F18-M05	miR-1225	7836373	6489908	14	0	1.7865	0.01	-7.48099	0.000234831	**
F18-M05	miR-302a	7836373	6489908	13	0	1.6589	0.01	-7.37408	0.000429312	**
F18-M05	miR-3200	7836373	6489908	414	69	52.8306	10.6319	-2.31297	5.4982e-48	**
F18-M05	miR-451	7836373	6489908	1609827	448450	205430	69099.6	-1.5719	0	**
F18-M05	miR-154b	7836373	6489908	68	0	8.6775	0.01	-9.76114	1.66634e-18	**
F18-M05	miR-6919	7836373	6489908	22	0	2.8074	0.01	-8.13309	1.88195e-06	**
F18-M05	miR-3591	7836373	6489908	23	0	2.935	0.01	-8.19722	1.02941e-06	**
F18-M05	miR-4676	7836373	6489908	424	113	54.1067	17.4116	-1.63576	9.38971e-32	**
F18-M05	miR-661	7836373	6489908	35	0	4.4664	0.01	-8.80297	7.38531e-10	**
F18-M05	miR-665	7836373	6489908	293	0	37.3897	0.01	-11.8684	1.85196e-77	**
F18-M05	miR-542	7836373	6489908	90	0	11.4849	0.01	-10.1655	2.86654e-24	**
F18-M05	miR-2454	7836373	6489908	12	0	1.5313	0.01	-7.25861	0.000784858	**
F18-M05	miR-486	7836373	6489908	2670197	663625	340744	102255	-1.73652	0	**
F18-M05	miR-500	7836373	6489908	1731	0	220.893	0.01	-14.4311	0	**
F18-M05	miR-6373	7836373	6489908	19	0	2.4246	0.01	-7.9216	1.14991e-05	**
F18-M05	miR-1380	7836373	6489908	27	0	3.4455	0.01	-8.42857	9.21543e-08	**
F18-M05	miR-9076	7836373	6489908	16	0	2.0418	0.01	-7.6737	7.02616e-05	**
F18-M05	miR-23a	7836373	6489908	14	0	1.7865	0.01	-7.48099	0.000234831	**
F18-M05	miR-183	7836373	6489908	41213	13046	5259.19	2010.2	-1.3875	0	**
F18-M05	miR-224	7836373	6489908	14	0	1.7865	0.01	-7.48099	0.000234831	**
F06-M12	miR-741	2021986	4018821	23	14	11.375	3.4836	-1.70722	0.000345397	**
F06-M12	miR-509	2021986	4018821	6	3	2.9674	0.7465	-1.99099	0.0402798	*
F06-M12	miR-219	2021986	4018821	18	4	8.9021	0.9953	-3.16094	3.57957e-06	**
F06-M12	miR-500	2021986	4018821	78	57	38.5759	14.1833	-1.44351	7.16496e-09	**
F06-M12	miR-503	2021986	4018821	90	49	44.5107	12.1926	-1.86815	5.2741e-14	**
F06-M12	miR-628	2021986	4018821	226	127	111.771	31.6013	-1.82249	1.14546e-31	**
F06-M12	miR-199	2021986	4018821	380	222	187.934	55.2401	-1.76644	7.90001e-50	**
F06-M12	miR-451	2021986	4018821	19	0	9.3967	0.01	-9.87601	6.23295e-10	**
F06-M12	miR-192	2021986	4018821	2634	12	1302.68	2.986	-8.76905	0	**
F06-M12	miR-455	2021986	4018821	84	0	41.5433	0.01	-12.0204	7.92685e-41	**
F06-M12	miR-668	2021986	4018821	16	0	7.913	0.01	-9.62808	1.66205e-08	**
F06-M12	miR-203	2021986	4018821	227	113	112.266	28.1177	-1.99737	5.95908e-36	**
F06-M12	miR-1411	2021986	4018821	58	43	28.6847	10.6997	-1.42271	7.86095e-07	**
F06-M12	miR-590	2021986	4018821	160	142	79.1301	35.3337	-1.16318	3.20392e-12	**
F06-M12	miR-362	2021986	4018821	42	38	20.7717	9.4555	-1.13539	0.000433569	**
F06-M12	miR-1343	2021986	4018821	16	12	7.913	2.986	-1.40601	0.00949302	**
F06-M12	miR-7843	2021986	4018821	30	15	14.8369	3.7324	-1.99101	5.41416e-06	**
F06-M12	miR-599	2021986	4018821	734	70	363.009	17.418	-4.38136	3.63018e-260	**
F06-M12	miR-1226	2021986	4018821	9	0	4.4511	0.01	-8.79802	3.53071e-05	**
F06-M12	miR-423a	2021986	4018821	254602	238048	125917	59233.3	-1.08799	0	**
F06-M12	miR-350	2021986	4018821	102	0	50.4455	0.01	-12.3005	2.20495e-49	**
F06-M12	miR-769	2021986	4018821	9	2	4.4511	0.4977	-3.16081	0.00112967	**
F06-M12	miR-26b	2021986	4018821	24529	23560	12131.1	5862.42	-1.04915	0	**
F06-M12	miR-30b	2021986	4018821	117	0	57.8639	0.01	-12.4984	1.63548e-56	**
F06-M12	miR-99a	2021986	4018821	147	33	72.7008	8.2114	-3.14627	2.39151e-40	**
F06-M12	miR-1839	2021986	4018821	13106	10233	6481.75	2546.27	-1.348	0	**
F06-M12	miR-378	2021986	4018821	817	479	404.058	119.189	-1.76131	1.5586e-104	**
F06-M12	miR-193a	2021986	4018821	1119	723	553.416	179.904	-1.62114	3.23199e-126	**
F06-M12	miR-7346	2021986	4018821	5	0	2.4728	0.01	-7.95	0.00281274	**
F06-M12	miR-7658	2021986	4018821	14	0	6.9239	0.01	-9.43544	1.48347e-07	**
F06-M12	miR-7406	2021986	4018821	4	0	1.9783	0.01	-7.62812	0.00840322	**
F06-M12	miR-3689d	2021986	4018821	18	0	8.9021	0.01	-9.798	1.86213e-09	**
F06-M12	miR-27a	2021986	4018821	1673	1129	827.404	280.928	-1.55839	6.13028e-177	**
F06-M12	miR-574	2021986	4018821	51	45	25.2227	11.1973	-1.17157	7.10833e-05	**
F06-M12	miR-146a	2021986	4018821	623	221	308.113	54.9913	-2.48618	1.13377e-126	**
F06-M12	miR-21	2021986	4018821	34834	25655	17227.6	6383.71	-1.43226	0	**
F06-M12	miR-1843b	2021986	4018821	14	0	6.9239	0.01	-9.43544	1.48347e-07	**
F06-M12	miR-24	2021986	4018821	12953	10457	6406.08	2602.01	-1.29982	0	**
F06-M12	miR-28	2021986	4018821	916	861	453.02	214.242	-1.08033	2.77714e-55	**
F06-M12	miR-4676	2021986	4018821	237	116	117.212	28.8642	-2.02176	4.61661e-38	**
F06-M12	miR-660	2021986	4018821	231	150	114.244	37.3244	-1.61393	2.56544e-27	**
F06-M12	miR-661	2021986	4018821	28	24	13.8478	5.9719	-1.21339	0.00235659	**
F06-M12	miR-499	2021986	4018821	1187	1029	587.047	256.045	-1.19708	7.56123e-84	**
F06-M12	miR-130a	2021986	4018821	323	260	159.744	64.6956	-1.30402	1.98744e-27	**
F06-M12	miR-3584	2021986	4018821	4	0	1.9783	0.01	-7.62812	0.00840322	**
F06-M12	miR-8859b	2021986	4018821	3301	2814	1632.55	700.205	-1.22128	4.22218e-237	**
F06-M12	miR-708	2021986	4018821	38	11	18.7934	2.7371	-2.77951	2.83476e-10	**
F06-M12	miR-222	2021986	4018821	7642	6257	3779.45	1556.92	-1.27948	0	**
F06-M12	miR-139	2021986	4018821	50	40	24.7282	9.9532	-1.31292	1.63871e-05	**
F06-M12	miR-138a	2021986	4018821	29	13	14.3423	3.2348	-2.14853	2.5332e-06	**
F06-M12	miR-3067	2021986	4018821	18	0	8.9021	0.01	-9.798	1.86213e-09	**
F06-M12	miR-181b	2021986	4018821	9037	6009	4469.37	1495.21	-1.57972	0	**
F06-M12	miR-383	2021986	4018821	1573	0	777.948	0.01	-16.2474	0	**
F06-M12	miR-6857	2021986	4018821	16	0	7.913	0.01	-9.62808	1.66205e-08	**
F06-M12	miR-140	2021986	4018821	292540	286279	144680	71234.6	-1.02221	0	**
F06-M12	miR-326	2021986	4018821	26	20	12.8586	4.9766	-1.3695	0.0012614	**
F06-M12	miR-320	2021986	4018821	137537	113872	68020.7	28334.7	-1.26341	0	**
F06-M12	miR-129	2021986	4018821	51	37	25.2227	9.2067	-1.45397	2.45853e-06	**
F06-M12	miR-128	2021986	4018821	40664	30568	20110.9	7606.21	-1.40273	0	**
F06-M12	miR-483	2021986	4018821	317	161	156.777	40.0615	-1.96842	1.50226e-48	**
F06-M12	miR-30e	2021986	4018821	1139	913	563.308	227.181	-1.31008	7.3639e-93	**
F06-M12	miR-1304	2021986	4018821	13	0	6.4293	0.01	-9.32852	4.43195e-07	**
F06-M12	miR-1307	2021986	4018821	4427	4174	2189.43	1038.61	-1.0759	7.25402e-258	**
F06-M12	miR-3079	2021986	4018821	30	29	14.8369	7.216	-1.03992	0.00550137	**
F06-M12	miR-7162	2021986	4018821	3	0	1.4837	0.01	-7.21306	0.0251051	*
F06-M12	miR-5126	2021986	4018821	29	0	14.3423	0.01	-10.4861	1.10034e-14	**
F06-M12	miR-152	2021986	4018821	1021	577	504.949	143.574	-1.81434	9.09972e-136	**
F06-M12	miR-1388	2021986	4018821	338	193	167.162	48.024	-1.79942	1.10749e-45	**
F06-M12	miR-151	2021986	4018821	1359	1227	672.111	305.313	-1.13841	2.70999e-88	**
F06-M12	miR-18a	2021986	4018821	92	91	45.4998	22.6435	-1.00676	2.66683e-06	**
F06-M12	miR-330	2021986	4018821	8446	7251	4177.08	1804.26	-1.21109	0	**
F06-M12	miR-331	2021986	4018821	1482	1008	732.943	250.82	-1.54705	2.90736e-155	**
F06-M12	miR-338	2021986	4018821	188	104	92.9779	25.8782	-1.84515	4.50995e-27	**
F06-M12	miR-10a	2021986	4018821	1634	1039	808.116	258.534	-1.64421	3.08893e-187	**
F06-M12	miR-9331	2021986	4018821	50	44	24.7282	10.9485	-1.17542	7.99989e-05	**
F06-M12	miR-664a	2021986	4018821	16	11	7.913	2.7371	-1.53158	0.00569224	**
F06-M12	miR-4515	2021986	4018821	34	0	16.8152	0.01	-10.7156	4.62319e-17	**
F06-M12	miR-301a	2021986	4018821	83	53	41.0488	13.1879	-1.63813	5.04983e-11	**
F06-M12	miR-101	2021986	4018821	25009	20590	12368.5	5123.39	-1.2715	0	**
F06-M12	miR-23a	2021986	4018821	21869	20629	10815.6	5133.1	-1.07521	0	**
F06-M12	miR-7150	2021986	4018821	1424	1201	704.258	298.844	-1.23671	1.53279e-105	**
F06-M12	miR-107	2021986	4018821	197771	148539	97810.3	36960.8	-1.40399	0	**
F06-M12	miR-125b	2021986	4018821	83	43	41.0488	10.6997	-1.93977	1.16648e-13	**
F06-M12	miR-183	2021986	4018821	314	204	155.293	50.7612	-1.61319	1.70822e-36	**
F06-M12	miR-182	2021986	4018821	651	489	321.961	121.677	-1.40382	6.71736e-60	**
F06-M12	miR-185	2021986	4018821	90439	71832	44727.8	17873.9	-1.32332	0	**
F06-M12	miR-186	2021986	4018821	2308	2227	1141.45	554.143	-1.04254	1.36599e-128	**
F06-M12	miR-188	2021986	4018821	27	12	13.3532	2.986	-2.1609	5.17143e-06	**
F06-M12	miR-424	2021986	4018821	19	13	9.3967	3.2348	-1.53848	0.00254183	**
F06-M12	miR-425	2021986	4018821	410	370	202.771	92.0668	-1.1391	6.45218e-28	**
F06-M12	miR-224	2021986	4018821	22	0	10.8804	0.01	-10.0875	2.33745e-11	**
F06-M12	miR-9068	2021986	4018821	10	0	4.9456	0.01	-8.95	1.1818e-05	**
F06-M12	miR-6529	2021986	4018821	5194	4396	2568.76	1093.85	-1.23165	0	**
F06-M12	miR-7212	2021986	4018821	20	15	9.8913	3.7324	-1.40606	0.00381927	**
F06-M05	miR-741	2021986	6489289	23	0	11.375	0.01	-10.1517	2.0885e-15	**
F06-M05	miR-500	2021986	6489289	42	0	20.7717	0.01	-11.0204	2.88218e-27	**
F06-M05	miR-503	2021986	6489289	90	63	44.5107	9.7083	-2.19686	1.74262e-20	**
F06-M05	miR-192	2021986	6489289	2634	2498	1302.68	384.942	-1.75877	0	**
F06-M05	miR-191	2021986	6489289	243205	304882	120280	46982.3	-1.35621	0	**
F06-M05	miR-1298	2021986	6489289	12	0	5.9348	0.01	-9.21306	1.53538e-08	**
F06-M05	miR-1411	2021986	6489289	58	0	28.6847	0.01	-11.4861	2.96659e-37	**
F06-M05	miR-1343	2021986	6489289	16	0	7.913	0.01	-9.62808	4.89046e-11	**
F06-M05	miR-7843	2021986	6489289	30	0	14.8369	0.01	-10.535	8.91906e-20	**
F06-M05	miR-599	2021986	6489289	734	112	363.009	17.2592	-4.39457	0	**
F06-M05	miR-1226	2021986	6489289	9	0	4.4511	0.01	-8.79802	1.14516e-06	**
F06-M05	miR-423a	2021986	6489289	254602	66849	125917	10301.4	-3.61155	0	**
F06-M05	miR-196b	2021986	6489289	39	0	19.288	0.01	-10.9135	2.14967e-25	**
F06-M05	miR-350	2021986	6489289	102	0	50.4455	0.01	-12.3005	1.01562e-64	**
F06-M05	miR-3622b	2021986	6489289	8	0	3.9565	0.01	-8.62808	4.82038e-06	**
F06-M05	miR-6902	2021986	6489289	68	76	33.6303	11.7116	-1.52182	7.09355e-10	**
F06-M05	miR-30b	2021986	6489289	117	0	57.8639	0.01	-12.4984	4.40033e-74	**
F06-M05	let-7g	2021986	6489289	89066	129766	44048.8	19997	-1.13932	0	**
F06-M05	miR-760	2021986	6489289	1202	1344	594.465	207.111	-1.52119	2.89268e-146	**
F06-M05	miR-1839	2021986	6489289	13106	2556	6481.75	393.88	-4.04056	0	**
F06-M05	miR-5126	2021986	6489289	29	0	14.3423	0.01	-10.4861	3.75436e-19	**
F06-M05	miR-193a	2021986	6489289	1119	1601	553.416	246.714	-1.16552	3.74231e-89	**
F06-M05	miR-3120	2021986	6489289	0	652	0.01	100.473	13.2945	2.39474e-77	**
F06-M05	miR-7346	2021986	6489289	5	0	2.4728	0.01	-7.95	0.000359527	**
F06-M05	miR-7658	2021986	6489289	14	0	6.9239	0.01	-9.43544	8.66528e-10	**
F06-M05	miR-6752	2021986	6489289	42	3	20.7717	0.4623	-5.48965	1.98087e-23	**
F06-M05	miR-7406	2021986	6489289	4	0	1.9783	0.01	-7.62812	0.00151338	**
F06-M05	miR-3689d	2021986	6489289	18	0	8.9021	0.01	-9.798	2.76005e-12	**
F06-M05	miR-5586	2021986	6489289	48	0	23.739	0.01	-11.213	5.18111e-31	**
F06-M05	miR-1843b	2021986	6489289	14	0	6.9239	0.01	-9.43544	8.66528e-10	**
F06-M05	miR-24	2021986	6489289	0	4629	0.01	713.329	16.1223	0	**
F06-M05	miR-345	2021986	6489289	257	255	127.103	39.2955	-1.69356	2.21078e-38	**
F06-M05	miR-6928	2021986	6489289	4	0	1.9783	0.01	-7.62812	0.00151338	**
F06-M05	miR-4676	2021986	6489289	237	113	117.212	17.4133	-2.75085	8.5787e-68	**
F06-M05	miR-661	2021986	6489289	28	0	13.8478	0.01	-10.4354	1.58035e-18	**
F06-M05	miR-130a	2021986	6489289	323	93	159.744	14.3313	-3.47852	8.36589e-119	**
F06-M05	miR-8859b	2021986	6489289	3301	1730	1632.55	266.593	-2.61442	0	**
F06-M05	miR-1	2021986	6489289	70	75	34.6194	11.5575	-1.58275	1.14939e-10	**
F06-M05	miR-3067	2021986	6489289	18	10	8.9021	1.541	-2.53028	4.32723e-06	**
F06-M05	miR-383	2021986	6489289	1573	1357	777.948	209.114	-1.89539	1.16256e-265	**
F06-M05	miR-6857	2021986	6489289	16	0	7.913	0.01	-9.62808	4.89046e-11	**
F06-M05	miR-140	2021986	6489289	292540	374800	144680	57756.7	-1.3248	0	**
F06-M05	miR-320	2021986	6489289	137537	16577	68020.7	2554.52	-4.73485	0	**
F06-M05	miR-128	2021986	6489289	40664	47852	20110.9	7374	-1.44746	0	**
F06-M05	miR-122	2021986	6489289	737	79	364.493	12.1739	-4.90403	0	**
F06-M05	miR-483	2021986	6489289	317	86	156.777	13.2526	-3.56436	1.70698e-119	**
F06-M05	miR-1199	2021986	6489289	4	0	1.9783	0.01	-7.62812	0.00151338	**
F06-M05	miR-1304	2021986	6489289	13	0	6.4293	0.01	-9.32852	3.64753e-09	**
F06-M05	miR-1307	2021986	6489289	4427	4246	2189.43	654.309	-1.74251	0	**
F06-M05	miR-3079	2021986	6489289	30	0	14.8369	0.01	-10.535	8.91906e-20	**
F06-M05	miR-6373	2021986	6489289	16	0	7.913	0.01	-9.62808	4.89046e-11	**
F06-M05	miR-7162	2021986	6489289	3	0	1.4837	0.01	-7.21306	0.00637036	**
F06-M05	miR-152	2021986	6489289	1021	950	504.949	146.395	-1.78627	8.07731e-159	**
F06-M05	miR-1388	2021986	6489289	338	12	167.162	1.8492	-6.49821	1.15785e-191	**
F06-M05	miR-330	2021986	6489289	8446	7004	4177.08	1079.32	-1.95238	0	**
F06-M05	miR-139	2021986	6489289	50	0	24.7282	0.01	-11.2719	2.92408e-32	**
F06-M05	miR-10a	2021986	6489289	1634	0	808.116	0.01	-16.3023	0	**
F06-M05	miR-9331	2021986	6489289	50	0	24.7282	0.01	-11.2719	2.92408e-32	**
F06-M05	miR-6973b	2021986	6489289	6	0	2.9674	0.01	-8.21306	8.54112e-05	**
F06-M05	miR-7150	2021986	6489289	1424	661	704.258	101.86	-2.78951	0	**
F06-M05	miR-4515	2021986	6489289	34	0	16.8152	0.01	-10.7156	2.84088e-22	**
F06-M05	miR-7383	2021986	6489289	326	241	161.228	37.1381	-2.11813	3.81873e-66	**
F06-M05	miR-107	2021986	6489289	197771	139424	97810.3	21485.3	-2.18664	0	**
F06-M05	miR-185	2021986	6489289	90439	45078	44727.8	6946.52	-2.68681	0	**
F06-M05	miR-424	2021986	6489289	19	0	9.3967	0.01	-9.87601	6.55693e-13	**
F06-M05	miR-224	2021986	6489289	22	0	10.8804	0.01	-10.0875	8.79126e-15	**
F06-M05	miR-9068	2021986	6489289	10	0	4.9456	0.01	-8.95	2.7205e-07	**
F06-M05	miR-6529	2021986	6489289	5194	1731	2568.76	266.747	-3.26753	0	**
F06-M05	miR-7212	2021986	6489289	20	0	9.8913	0.01	-9.95002	1.5577e-13	**
F06-M05	miR-590	2021986	6489289	160	0	79.1301	0.01	-12.95	6.34128e-101	**
F06-M05	miR-92a	2021986	6489289	129675	85787	64132.5	13219.8	-2.27836	0	**
