# Supplementary material for: Profile of microRNA in Giant Panda Blood: A Resource for Immune-Related and Novel microRNAs
Source: PLoS One. 2015 Nov 23;10(11):e0143242. doi: 10.1371/journal.pone.0143242 (PMC4658108; doi:10.1371/journal.pone.0143242)
Supplement: S4 Table — (XLSX) [file pone.0143242.s004.xlsx]

## Sheet: Sheet1
Table S4 Predicted the targets of all miRNAs
miR-509	ENSAMEG00000011820
miR-509	ENSAMEG00000011405
miR-509	ENSAMEG00000015482
miR-509	ENSAMEG00000006832
miR-509	ENSAMEG00000002672
miR-509	ENSAMEG00000005321
miR-509	ENSAMEG00000002498
miR-509	ENSAMEG00000010937
miR-509	ENSAMEG00000010873
miR-509	ENSAMEG00000017868
miR-509	ENSAMEG00000009124
miR-509	ENSAMEG00000005343
miR-509	ENSAMEG00000008484
miR-509	ENSAMEG00000017964
miR-509	ENSAMEG00000009154
miR-509	ENSAMEG00000005405
miR-509	ENSAMEG00000003745
miR-509	ENSAMEG00000010697
miR-509	ENSAMEG00000007406
miR-509	ENSAMEG00000013096
miR-509	ENSAMEG00000011720
miR-509	ENSAMEG00000000422
miR-509	ENSAMEG00000000317
miR-509	ENSAMEG00000013952
miR-509	ENSAMEG00000013587
miR-509	ENSAMEG00000015040
miR-509	ENSAMEG00000005434
miR-509	ENSAMEG00000002814
miR-509	ENSAMEG00000009966
miR-509	ENSAMEG00000005066
miR-509	ENSAMEG00000003922
miR-509	ENSAMEG00000002595
miR-509	ENSAMEG00000008214
miR-509	ENSAMEG00000010559
miR-509	ENSAMEG00000016599
miR-509	ENSAMEG00000018238
miR-509	ENSAMEG00000011643
miR-509	ENSAMEG00000004834
miR-509	ENSAMEG00000011997
miR-509	ENSAMEG00000003753
miR-509	ENSAMEG00000004735
miR-509	ENSAMEG00000017377
miR-509	ENSAMEG00000001345
miR-509	ENSAMEG00000020222
miR-509	ENSAMEG00000006238
miR-509	ENSAMEG00000016203
miR-509	ENSAMEG00000002341
miR-509	ENSAMEG00000002324
miR-509	ENSAMEG00000011011
miR-509	ENSAMEG00000000433
miR-509	ENSAMEG00000020261
miR-509	ENSAMEG00000004585
miR-509	ENSAMEG00000006105
miR-505	ENSAMEG00000010085
miR-505	ENSAMEG00000015648
miR-505	ENSAMEG00000011562
miR-505	ENSAMEG00000014351
miR-505	ENSAMEG00000009300
miR-505	ENSAMEG00000008039
miR-505	ENSAMEG00000003178
miR-505	ENSAMEG00000003691
miR-505	ENSAMEG00000012798
miR-505	ENSAMEG00000010618
miR-505	ENSAMEG00000004470
miR-505	ENSAMEG00000005086
miR-505	ENSAMEG00000017828
miR-505	ENSAMEG00000009127
miR-505	ENSAMEG00000016142
miR-505	ENSAMEG00000006505
miR-505	ENSAMEG00000013291
miR-505	ENSAMEG00000007501
miR-505	ENSAMEG00000017503
miR-505	ENSAMEG00000008890
miR-505	ENSAMEG00000014030
miR-505	ENSAMEG00000011234
miR-505	ENSAMEG00000012475
miR-505	ENSAMEG00000018053
miR-505	ENSAMEG00000014327
miR-505	ENSAMEG00000000727
miR-505	ENSAMEG00000002562
miR-505	ENSAMEG00000011028
miR-505	ENSAMEG00000001505
miR-505	ENSAMEG00000004085
miR-505	ENSAMEG00000016430
miR-505	ENSAMEG00000001408
miR-505	ENSAMEG00000012178
miR-505	ENSAMEG00000011081
miR-505	ENSAMEG00000010996
miR-505	ENSAMEG00000017024
miR-505	ENSAMEG00000007246
miR-505	ENSAMEG00000015613
miR-505	ENSAMEG00000005709
miR-505	ENSAMEG00000005321
miR-505	ENSAMEG00000011950
miR-505	ENSAMEG00000003309
miR-505	ENSAMEG00000005274
miR-505	ENSAMEG00000000212
miR-505	ENSAMEG00000002645
miR-505	ENSAMEG00000004926
miR-505	ENSAMEG00000008963
miR-505	ENSAMEG00000010964
miR-505	ENSAMEG00000009787
miR-505	ENSAMEG00000001342
miR-505	ENSAMEG00000011526
miR-505	ENSAMEG00000018561
miR-505	ENSAMEG00000007607
miR-505	ENSAMEG00000012760
miR-505	ENSAMEG00000008894
miR-505	ENSAMEG00000006554
miR-505	ENSAMEG00000001479
miR-505	ENSAMEG00000011738
miR-505	ENSAMEG00000015454
miR-505	ENSAMEG00000007296
miR-505	ENSAMEG00000003163
miR-505	ENSAMEG00000017406
miR-505	ENSAMEG00000001476
miR-505	ENSAMEG00000000269
miR-505	ENSAMEG00000011732
miR-505	ENSAMEG00000005877
miR-505	ENSAMEG00000012907
miR-505	ENSAMEG00000018164
miR-505	ENSAMEG00000015513
miR-505	ENSAMEG00000017980
miR-505	ENSAMEG00000008734
miR-505	ENSAMEG00000003360
miR-505	ENSAMEG00000004816
miR-505	ENSAMEG00000014339
miR-505	ENSAMEG00000007895
miR-505	ENSAMEG00000009634
miR-505	ENSAMEG00000013495
miR-505	ENSAMEG00000018280
miR-505	ENSAMEG00000013231
miR-505	ENSAMEG00000003972
miR-505	ENSAMEG00000018870
miR-505	ENSAMEG00000017252
miR-505	ENSAMEG00000012019
miR-505	ENSAMEG00000012445
miR-505	ENSAMEG00000016343
miR-505	ENSAMEG00000015853
miR-505	ENSAMEG00000007000
miR-505	ENSAMEG00000005187
miR-505	ENSAMEG00000005184
miR-505	ENSAMEG00000019870
miR-505	ENSAMEG00000010624
miR-505	ENSAMEG00000009125
miR-505	ENSAMEG00000019017
miR-505	ENSAMEG00000005343
miR-505	ENSAMEG00000016006
miR-505	ENSAMEG00000016005
miR-505	ENSAMEG00000017930
miR-505	ENSAMEG00000018769
miR-505	ENSAMEG00000015466
miR-505	ENSAMEG00000014112
miR-505	ENSAMEG00000010438
miR-505	ENSAMEG00000009709
miR-505	ENSAMEG00000004375
miR-505	ENSAMEG00000015511
miR-505	ENSAMEG00000014221
miR-505	ENSAMEG00000017324
miR-505	ENSAMEG00000015672
miR-505	ENSAMEG00000008639
miR-505	ENSAMEG00000014312
miR-505	ENSAMEG00000000703
miR-505	ENSAMEG00000006779
miR-505	ENSAMEG00000019361
miR-505	ENSAMEG00000004955
miR-505	ENSAMEG00000012154
miR-505	ENSAMEG00000003378
miR-505	ENSAMEG00000005069
miR-505	ENSAMEG00000006937
miR-505	ENSAMEG00000007881
miR-505	ENSAMEG00000003692
miR-505	ENSAMEG00000003278
miR-505	ENSAMEG00000007403
miR-505	ENSAMEG00000013925
miR-505	ENSAMEG00000018665
miR-505	ENSAMEG00000012584
miR-505	ENSAMEG00000006395
miR-505	ENSAMEG00000017017
miR-505	ENSAMEG00000006585
miR-505	ENSAMEG00000003196
miR-505	ENSAMEG00000004628
miR-505	ENSAMEG00000000840
miR-505	ENSAMEG00000003248
miR-505	ENSAMEG00000004187
miR-505	ENSAMEG00000016524
miR-505	ENSAMEG00000006517
miR-505	ENSAMEG00000002604
miR-505	ENSAMEG00000017348
miR-505	ENSAMEG00000010759
miR-505	ENSAMEG00000000563
miR-505	ENSAMEG00000015866
miR-505	ENSAMEG00000010864
miR-505	ENSAMEG00000008497
miR-505	ENSAMEG00000015446
miR-505	ENSAMEG00000000646
miR-505	ENSAMEG00000002892
miR-505	ENSAMEG00000001017
miR-505	ENSAMEG00000017709
miR-505	ENSAMEG00000002504
miR-505	ENSAMEG00000001722
miR-505	ENSAMEG00000010118
miR-505	ENSAMEG00000016670
miR-505	ENSAMEG00000014638
miR-505	ENSAMEG00000006482
miR-505	ENSAMEG00000011050
miR-505	ENSAMEG00000004285
miR-505	ENSAMEG00000000475
miR-505	ENSAMEG00000013732
miR-505	ENSAMEG00000001824
miR-505	ENSAMEG00000016099
miR-505	ENSAMEG00000016247
miR-505	ENSAMEG00000017313
miR-505	ENSAMEG00000010221
miR-505	ENSAMEG00000000773
miR-505	ENSAMEG00000008212
miR-505	ENSAMEG00000014637
miR-505	ENSAMEG00000012645
miR-505	ENSAMEG00000010882
miR-505	ENSAMEG00000009848
miR-505	ENSAMEG00000009179
miR-505	ENSAMEG00000009496
miR-505	ENSAMEG00000002386
miR-505	ENSAMEG00000011820
miR-505	ENSAMEG00000001776
miR-505	ENSAMEG00000015564
miR-505	ENSAMEG00000007093
miR-505	ENSAMEG00000013710
miR-505	ENSAMEG00000000606
miR-505	ENSAMEG00000019957
miR-505	ENSAMEG00000012698
miR-505	ENSAMEG00000016515
miR-505	ENSAMEG00000017699
miR-505	ENSAMEG00000007185
miR-505	ENSAMEG00000006423
miR-505	ENSAMEG00000007394
miR-505	ENSAMEG00000006992
miR-505	ENSAMEG00000001563
miR-505	ENSAMEG00000015561
miR-505	ENSAMEG00000004772
miR-505	ENSAMEG00000004286
miR-505	ENSAMEG00000000845
miR-505	ENSAMEG00000011373
miR-505	ENSAMEG00000006305
miR-505	ENSAMEG00000012209
miR-505	ENSAMEG00000000440
miR-505	ENSAMEG00000000598
miR-505	ENSAMEG00000018541
miR-505	ENSAMEG00000001043
miR-505	ENSAMEG00000016268
miR-505	ENSAMEG00000007304
miR-505	ENSAMEG00000007154
miR-505	ENSAMEG00000015362
miR-505	ENSAMEG00000010450
miR-505	ENSAMEG00000005451
miR-505	ENSAMEG00000001520
miR-505	ENSAMEG00000013568
miR-505	ENSAMEG00000010594
miR-505	ENSAMEG00000012933
miR-505	ENSAMEG00000012250
miR-505	ENSAMEG00000013313
miR-505	ENSAMEG00000005339
miR-505	ENSAMEG00000008241
miR-505	ENSAMEG00000007081
miR-505	ENSAMEG00000003884
miR-505	ENSAMEG00000004405
miR-505	ENSAMEG00000015499
miR-505	ENSAMEG00000005337
miR-505	ENSAMEG00000011403
miR-505	ENSAMEG00000007726
miR-505	ENSAMEG00000015092
miR-505	ENSAMEG00000007721
miR-505	ENSAMEG00000004687
miR-505	ENSAMEG00000006535
miR-505	ENSAMEG00000015894
miR-505	ENSAMEG00000016352
miR-505	ENSAMEG00000003804
miR-505	ENSAMEG00000004855
miR-505	ENSAMEG00000017517
miR-505	ENSAMEG00000010074
miR-505	ENSAMEG00000000503
miR-505	ENSAMEG00000015557
miR-505	ENSAMEG00000007258
miR-505	ENSAMEG00000011172
miR-505	ENSAMEG00000013810
miR-505	ENSAMEG00000019547
miR-505	ENSAMEG00000016221
miR-505	ENSAMEG00000019512
miR-505	ENSAMEG00000015413
miR-505	ENSAMEG00000010061
miR-505	ENSAMEG00000013754
miR-505	ENSAMEG00000013113
miR-505	ENSAMEG00000000995
miR-505	ENSAMEG00000011304
miR-505	ENSAMEG00000010207
miR-505	ENSAMEG00000000751
miR-505	ENSAMEG00000001535
miR-505	ENSAMEG00000000753
miR-505	ENSAMEG00000012411
miR-505	ENSAMEG00000014370
miR-505	ENSAMEG00000001792
miR-505	ENSAMEG00000018933
miR-505	ENSAMEG00000003301
miR-505	ENSAMEG00000004561
miR-505	ENSAMEG00000004715
miR-505	ENSAMEG00000011390
miR-505	ENSAMEG00000011590
miR-505	ENSAMEG00000002592
miR-505	ENSAMEG00000007155
miR-505	ENSAMEG00000015040
miR-505	ENSAMEG00000009979
miR-505	ENSAMEG00000008206
miR-505	ENSAMEG00000008479
miR-505	ENSAMEG00000007738
miR-505	ENSAMEG00000009450
miR-505	ENSAMEG00000015712
miR-505	ENSAMEG00000006444
miR-505	ENSAMEG00000015265
miR-505	ENSAMEG00000007505
miR-505	ENSAMEG00000011798
miR-505	ENSAMEG00000010836
miR-505	ENSAMEG00000006085
miR-505	ENSAMEG00000011585
miR-505	ENSAMEG00000000338
miR-505	ENSAMEG00000001893
miR-505	ENSAMEG00000014146
miR-505	ENSAMEG00000003572
miR-505	ENSAMEG00000005073
miR-505	ENSAMEG00000015782
miR-505	ENSAMEG00000009586
miR-505	ENSAMEG00000005904
miR-505	ENSAMEG00000002045
miR-505	ENSAMEG00000000422
miR-505	ENSAMEG00000005903
miR-505	ENSAMEG00000009665
miR-505	ENSAMEG00000002753
miR-505	ENSAMEG00000002750
miR-505	ENSAMEG00000005512
miR-505	ENSAMEG00000000035
miR-505	ENSAMEG00000016086
miR-505	ENSAMEG00000004706
miR-505	ENSAMEG00000014959
miR-505	ENSAMEG00000011913
miR-505	ENSAMEG00000000635
miR-505	ENSAMEG00000018903
miR-505	ENSAMEG00000017079
miR-505	ENSAMEG00000005445
miR-505	ENSAMEG00000004038
miR-505	ENSAMEG00000012206
miR-505	ENSAMEG00000010559
miR-505	ENSAMEG00000007976
miR-505	ENSAMEG00000016521
miR-505	ENSAMEG00000009209
miR-505	ENSAMEG00000007745
miR-505	ENSAMEG00000002187
miR-505	ENSAMEG00000016136
miR-505	ENSAMEG00000018627
miR-505	ENSAMEG00000017328
miR-505	ENSAMEG00000006407
miR-505	ENSAMEG00000001640
miR-505	ENSAMEG00000015029
miR-505	ENSAMEG00000015332
miR-505	ENSAMEG00000012187
miR-505	ENSAMEG00000007774
miR-505	ENSAMEG00000006212
miR-505	ENSAMEG00000003666
miR-505	ENSAMEG00000018270
miR-505	ENSAMEG00000015634
miR-505	ENSAMEG00000012600
miR-505	ENSAMEG00000018330
miR-505	ENSAMEG00000010631
miR-505	ENSAMEG00000007476
miR-505	ENSAMEG00000009759
miR-505	ENSAMEG00000015630
miR-505	ENSAMEG00000001390
miR-505	ENSAMEG00000014526
miR-505	ENSAMEG00000003021
miR-505	ENSAMEG00000002211
miR-505	ENSAMEG00000015164
miR-504	ENSAMEG00000013406
miR-504	ENSAMEG00000010854
miR-504	ENSAMEG00000005329
miR-504	ENSAMEG00000013853
miR-504	ENSAMEG00000009435
miR-504	ENSAMEG00000006505
miR-504	ENSAMEG00000017618
miR-504	ENSAMEG00000017503
miR-504	ENSAMEG00000000252
miR-504	ENSAMEG00000015446
miR-504	ENSAMEG00000011701
miR-504	ENSAMEG00000018050
miR-504	ENSAMEG00000017180
miR-504	ENSAMEG00000003043
miR-504	ENSAMEG00000001563
miR-504	ENSAMEG00000000646
miR-504	ENSAMEG00000004085
miR-504	ENSAMEG00000013212
miR-504	ENSAMEG00000015603
miR-504	ENSAMEG00000015926
miR-504	ENSAMEG00000017344
miR-504	ENSAMEG00000006320
miR-504	ENSAMEG00000008532
miR-504	ENSAMEG00000014932
miR-504	ENSAMEG00000020154
miR-504	ENSAMEG00000008899
miR-504	ENSAMEG00000005371
miR-504	ENSAMEG00000010960
miR-504	ENSAMEG00000008891
miR-504	ENSAMEG00000017334
miR-504	ENSAMEG00000003994
miR-504	ENSAMEG00000009211
miR-504	ENSAMEG00000000712
miR-504	ENSAMEG00000000307
miR-504	ENSAMEG00000010329
miR-504	ENSAMEG00000008639
miR-504	ENSAMEG00000013583
miR-504	ENSAMEG00000014339
miR-504	ENSAMEG00000017568
miR-504	ENSAMEG00000002073
miR-504	ENSAMEG00000016546
miR-504	ENSAMEG00000000528
miR-504	ENSAMEG00000003380
miR-504	ENSAMEG00000019870
miR-504	ENSAMEG00000011882
miR-504	ENSAMEG00000019017
miR-504	ENSAMEG00000003178
miR-504	ENSAMEG00000015290
miR-504	ENSAMEG00000016727
miR-504	ENSAMEG00000007317
miR-504	ENSAMEG00000015055
miR-504	ENSAMEG00000009776
miR-504	ENSAMEG00000008064
miR-504	ENSAMEG00000005412
miR-504	ENSAMEG00000008206
miR-504	ENSAMEG00000004375
miR-504	ENSAMEG00000008395
miR-504	ENSAMEG00000001847
miR-504	ENSAMEG00000004275
miR-504	ENSAMEG00000002268
miR-504	ENSAMEG00000004211
miR-504	ENSAMEG00000011893
miR-504	ENSAMEG00000005353
miR-504	ENSAMEG00000009012
miR-504	ENSAMEG00000016383
miR-504	ENSAMEG00000002305
miR-504	ENSAMEG00000015262
miR-504	ENSAMEG00000008944
miR-504	ENSAMEG00000006026
miR-504	ENSAMEG00000009829
miR-504	ENSAMEG00000019256
miR-504	ENSAMEG00000006912
miR-504	ENSAMEG00000000773
miR-504	ENSAMEG00000007908
miR-504	ENSAMEG00000019957
miR-504	ENSAMEG00000018810
miR-504	ENSAMEG00000009474
miR-504	ENSAMEG00000010958
miR-504	ENSAMEG00000001334
miR-504	ENSAMEG00000017780
miR-504	ENSAMEG00000015561
miR-504	ENSAMEG00000017494
miR-504	ENSAMEG00000015566
miR-504	ENSAMEG00000001200
miR-504	ENSAMEG00000018270
miR-504	ENSAMEG00000007305
miR-504	ENSAMEG00000007467
miR-504	ENSAMEG00000001525
miR-504	ENSAMEG00000002779
miR-504	ENSAMEG00000016852
miR-504	ENSAMEG00000011401
miR-504	ENSAMEG00000013865
miR-504	ENSAMEG00000009469
miR-504	ENSAMEG00000013816
miR-504	ENSAMEG00000001702
miR-504	ENSAMEG00000011170
miR-504	ENSAMEG00000007999
miR-504	ENSAMEG00000005185
miR-504	ENSAMEG00000016268
miR-504	ENSAMEG00000010207
miR-504	ENSAMEG00000010625
miR-504	ENSAMEG00000003128
miR-504	ENSAMEG00000007632
miR-504	ENSAMEG00000001017
miR-504	ENSAMEG00000017686
miR-504	ENSAMEG00000009518
miR-504	ENSAMEG00000014397
miR-504	ENSAMEG00000001154
miR-504	ENSAMEG00000019636
miR-504	ENSAMEG00000012895
miR-504	ENSAMEG00000007136
miR-504	ENSAMEG00000003232
miR-504	ENSAMEG00000010064
miR-504	ENSAMEG00000008916
miR-504	ENSAMEG00000017566
miR-504	ENSAMEG00000002045
miR-504	ENSAMEG00000015257
miR-504	ENSAMEG00000003130
miR-504	ENSAMEG00000002517
miR-504	ENSAMEG00000012114
miR-504	ENSAMEG00000005620
miR-504	ENSAMEG00000002048
miR-504	ENSAMEG00000014095
miR-504	ENSAMEG00000009195
miR-504	ENSAMEG00000002855
miR-504	ENSAMEG00000006517
miR-504	ENSAMEG00000009208
miR-504	ENSAMEG00000007742
miR-504	ENSAMEG00000017911
miR-504	ENSAMEG00000019110
miR-504	ENSAMEG00000018730
miR-504	ENSAMEG00000019601
miR-504	ENSAMEG00000002346
miR-504	ENSAMEG00000017833
miR-504	ENSAMEG00000009860
miR-504	ENSAMEG00000016010
miR-504	ENSAMEG00000001390
miR-504	ENSAMEG00000013732
miR-504	ENSAMEG00000008908
miR-504	ENSAMEG00000007028
miR-501	ENSAMEG00000014962
miR-501	ENSAMEG00000012675
miR-501	ENSAMEG00000017102
miR-501	ENSAMEG00000015929
miR-501	ENSAMEG00000013466
miR-501	ENSAMEG00000000953
miR-501	ENSAMEG00000019817
miR-501	ENSAMEG00000019252
miR-501	ENSAMEG00000003386
miR-501	ENSAMEG00000010974
miR-501	ENSAMEG00000001334
miR-501	ENSAMEG00000006444
miR-501	ENSAMEG00000004418
miR-501	ENSAMEG00000003884
miR-501	ENSAMEG00000018139
miR-501	ENSAMEG00000010043
miR-501	ENSAMEG00000002330
miR-501	ENSAMEG00000009709
miR-501	ENSAMEG00000015444
miR-501	ENSAMEG00000002333
miR-501	ENSAMEG00000006305
miR-501	ENSAMEG00000018053
miR-501	ENSAMEG00000012953
miR-501	ENSAMEG00000013665
miR-501	ENSAMEG00000001423
miR-501	ENSAMEG00000005790
miR-501	ENSAMEG00000002632
miR-501	ENSAMEG00000018400
miR-501	ENSAMEG00000015619
miR-501	ENSAMEG00000013583
miR-501	ENSAMEG00000007327
miR-501	ENSAMEG00000002486
miR-501	ENSAMEG00000003794
miR-501	ENSAMEG00000008206
miR-501	ENSAMEG00000004036
miR-501	ENSAMEG00000009965
miR-501	ENSAMEG00000016850
miR-501	ENSAMEG00000010920
miR-501	ENSAMEG00000018963
miR-501	ENSAMEG00000011403
miR-501	ENSAMEG00000020173
miR-501	ENSAMEG00000006413
miR-501	ENSAMEG00000011647
miR-501	ENSAMEG00000001328
miR-501	ENSAMEG00000006045
miR-501	ENSAMEG00000002585
miR-501	ENSAMEG00000010594
miR-501	ENSAMEG00000003845
miR-501	ENSAMEG00000009398
miR-501	ENSAMEG00000018048
miR-501	ENSAMEG00000013918
miR-501	ENSAMEG00000006034
miR-501	ENSAMEG00000013813
miR-501	ENSAMEG00000005187
miR-501	ENSAMEG00000006238
miR-501	ENSAMEG00000017555
miR-501	ENSAMEG00000018045
miR-501	ENSAMEG00000005486
miR-501	ENSAMEG00000001824
miR-501	ENSAMEG00000014607
miR-501	ENSAMEG00000017117
miR-501	ENSAMEG00000011425
miR-501	ENSAMEG00000008734
miR-501	ENSAMEG00000013382
miR-501	ENSAMEG00000016521
miR-501	ENSAMEG00000012804
miR-501	ENSAMEG00000014146
miR-500	ENSAMEG00000014883
miR-500	ENSAMEG00000002672
miR-500	ENSAMEG00000008039
miR-500	ENSAMEG00000003686
miR-500	ENSAMEG00000006726
miR-500	ENSAMEG00000015834
miR-500	ENSAMEG00000011439
miR-500	ENSAMEG00000017824
miR-500	ENSAMEG00000003024
miR-500	ENSAMEG00000012983
miR-500	ENSAMEG00000003194
miR-500	ENSAMEG00000018742
miR-500	ENSAMEG00000001167
miR-500	ENSAMEG00000018053
miR-500	ENSAMEG00000017341
miR-500	ENSAMEG00000017102
miR-500	ENSAMEG00000015522
miR-500	ENSAMEG00000005929
miR-500	ENSAMEG00000012971
miR-500	ENSAMEG00000007427
miR-500	ENSAMEG00000010377
miR-500	ENSAMEG00000014533
miR-500	ENSAMEG00000005431
miR-500	ENSAMEG00000014242
miR-500	ENSAMEG00000015602
miR-500	ENSAMEG00000002067
miR-500	ENSAMEG00000015929
miR-500	ENSAMEG00000015619
miR-500	ENSAMEG00000002162
miR-500	ENSAMEG00000018963
miR-500	ENSAMEG00000020154
miR-500	ENSAMEG00000013585
miR-500	ENSAMEG00000008899
miR-500	ENSAMEG00000002873
miR-500	ENSAMEG00000019164
miR-500	ENSAMEG00000007811
miR-500	ENSAMEG00000000002
miR-500	ENSAMEG00000008767
miR-500	ENSAMEG00000017442
miR-500	ENSAMEG00000018048
miR-500	ENSAMEG00000006034
miR-500	ENSAMEG00000011738
miR-500	ENSAMEG00000007296
miR-500	ENSAMEG00000015693
miR-500	ENSAMEG00000012862
miR-500	ENSAMEG00000016546
miR-500	ENSAMEG00000010329
miR-500	ENSAMEG00000010033
miR-500	ENSAMEG00000017422
miR-500	ENSAMEG00000011974
miR-500	ENSAMEG00000013382
miR-500	ENSAMEG00000014339
miR-500	ENSAMEG00000013155
miR-500	ENSAMEG00000009634
miR-500	ENSAMEG00000000309
miR-500	ENSAMEG00000005726
miR-500	ENSAMEG00000016181
miR-500	ENSAMEG00000002659
miR-500	ENSAMEG00000000541
miR-500	ENSAMEG00000002498
miR-500	ENSAMEG00000013466
miR-500	ENSAMEG00000008521
miR-500	ENSAMEG00000010624
miR-500	ENSAMEG00000018269
miR-500	ENSAMEG00000002098
miR-500	ENSAMEG00000019017
miR-500	ENSAMEG00000002700
miR-500	ENSAMEG00000019576
miR-500	ENSAMEG00000013754
miR-500	ENSAMEG00000007762
miR-500	ENSAMEG00000009709
miR-500	ENSAMEG00000016764
miR-500	ENSAMEG00000016880
miR-500	ENSAMEG00000001505
miR-500	ENSAMEG00000019365
miR-500	ENSAMEG00000005790
miR-500	ENSAMEG00000015213
miR-500	ENSAMEG00000014106
miR-500	ENSAMEG00000012536
miR-500	ENSAMEG00000005409
miR-500	ENSAMEG00000004544
miR-500	ENSAMEG00000012366
miR-500	ENSAMEG00000011509
miR-500	ENSAMEG00000002571
miR-500	ENSAMEG00000007541
miR-500	ENSAMEG00000001328
miR-500	ENSAMEG00000005192
miR-500	ENSAMEG00000011734
miR-500	ENSAMEG00000005353
miR-500	ENSAMEG00000001129
miR-500	ENSAMEG00000001722
miR-500	ENSAMEG00000017252
miR-500	ENSAMEG00000001153
miR-500	ENSAMEG00000010169
miR-500	ENSAMEG00000000475
miR-500	ENSAMEG00000000584
miR-500	ENSAMEG00000005054
miR-500	ENSAMEG00000011819
miR-500	ENSAMEG00000000720
miR-500	ENSAMEG00000007470
miR-500	ENSAMEG00000016403
miR-500	ENSAMEG00000019252
miR-500	ENSAMEG00000015648
miR-500	ENSAMEG00000005121
miR-500	ENSAMEG00000000216
miR-500	ENSAMEG00000011893
miR-500	ENSAMEG00000009894
miR-500	ENSAMEG00000015975
miR-500	ENSAMEG00000003152
miR-500	ENSAMEG00000017068
miR-500	ENSAMEG00000000119
miR-500	ENSAMEG00000006998
miR-500	ENSAMEG00000018400
miR-500	ENSAMEG00000015085
miR-500	ENSAMEG00000006992
miR-500	ENSAMEG00000004282
miR-500	ENSAMEG00000005885
miR-500	ENSAMEG00000016174
miR-500	ENSAMEG00000002330
miR-500	ENSAMEG00000009319
miR-500	ENSAMEG00000002333
miR-500	ENSAMEG00000000444
miR-500	ENSAMEG00000014287
miR-500	ENSAMEG00000014679
miR-500	ENSAMEG00000019554
miR-500	ENSAMEG00000019305
miR-500	ENSAMEG00000012073
miR-500	ENSAMEG00000012832
miR-500	ENSAMEG00000017302
miR-500	ENSAMEG00000006013
miR-500	ENSAMEG00000009813
miR-500	ENSAMEG00000013540
miR-500	ENSAMEG00000010594
miR-500	ENSAMEG00000009951
miR-500	ENSAMEG00000017658
miR-500	ENSAMEG00000005339
miR-500	ENSAMEG00000003884
miR-500	ENSAMEG00000016850
miR-500	ENSAMEG00000010923
miR-500	ENSAMEG00000010920
miR-500	ENSAMEG00000003922
miR-500	ENSAMEG00000002640
miR-500	ENSAMEG00000005455
miR-500	ENSAMEG00000013863
miR-500	ENSAMEG00000010051
miR-500	ENSAMEG00000013864
miR-500	ENSAMEG00000018234
miR-500	ENSAMEG00000003253
miR-500	ENSAMEG00000013813
miR-500	ENSAMEG00000017375
miR-500	ENSAMEG00000015003
miR-500	ENSAMEG00000010177
miR-500	ENSAMEG00000018482
miR-500	ENSAMEG00000015558
miR-500	ENSAMEG00000015005
miR-500	ENSAMEG00000003539
miR-500	ENSAMEG00000007999
miR-500	ENSAMEG00000004644
miR-500	ENSAMEG00000004211
miR-500	ENSAMEG00000017709
miR-500	ENSAMEG00000012031
miR-500	ENSAMEG00000008845
miR-500	ENSAMEG00000013891
miR-500	ENSAMEG00000000350
miR-500	ENSAMEG00000008682
miR-500	ENSAMEG00000011585
miR-500	ENSAMEG00000002595
miR-500	ENSAMEG00000009979
miR-500	ENSAMEG00000008205
miR-500	ENSAMEG00000009518
miR-500	ENSAMEG00000006444
miR-500	ENSAMEG00000004418
miR-500	ENSAMEG00000008987
miR-500	ENSAMEG00000008059
miR-500	ENSAMEG00000006257
miR-500	ENSAMEG00000010279
miR-500	ENSAMEG00000010772
miR-500	ENSAMEG00000017208
miR-500	ENSAMEG00000014714
miR-500	ENSAMEG00000014300
miR-500	ENSAMEG00000016913
miR-500	ENSAMEG00000010064
miR-500	ENSAMEG00000017566
miR-500	ENSAMEG00000005141
miR-500	ENSAMEG00000000233
miR-500	ENSAMEG00000003130
miR-500	ENSAMEG00000008288
miR-500	ENSAMEG00000017677
miR-500	ENSAMEG00000014351
miR-500	ENSAMEG00000016926
miR-500	ENSAMEG00000013072
miR-500	ENSAMEG00000013747
miR-500	ENSAMEG00000013948
miR-500	ENSAMEG00000007327
miR-500	ENSAMEG00000004035
miR-500	ENSAMEG00000017117
miR-500	ENSAMEG00000004036
miR-500	ENSAMEG00000007875
miR-500	ENSAMEG00000011377
miR-500	ENSAMEG00000015829
miR-500	ENSAMEG00000007132
miR-500	ENSAMEG00000017911
miR-500	ENSAMEG00000011626
miR-500	ENSAMEG00000011996
miR-500	ENSAMEG00000003664
miR-500	ENSAMEG00000013973
miR-500	ENSAMEG00000006356
miR-500	ENSAMEG00000016201
miR-500	ENSAMEG00000019099
miR-500	ENSAMEG00000000326
miR-500	ENSAMEG00000000321
miR-500	ENSAMEG00000002469
miR-500	ENSAMEG00000001760
miR-500	ENSAMEG00000006045
miR-500	ENSAMEG00000016630
miR-500	ENSAMEG00000005150
miR-500	ENSAMEG00000004338
miR-500	ENSAMEG00000008043
miR-500	ENSAMEG00000015433
miR-500	ENSAMEG00000002747
miR-500	ENSAMEG00000001397
miR-500	ENSAMEG00000015633
miR-500	ENSAMEG00000014253
miR-500	ENSAMEG00000004668
miR-500	ENSAMEG00000005653
miR-500	ENSAMEG00000013204
miR-503	ENSAMEG00000007094
miR-503	ENSAMEG00000017160
miR-503	ENSAMEG00000006416
miR-503	ENSAMEG00000000395
miR-503	ENSAMEG00000007633
miR-503	ENSAMEG00000020148
miR-503	ENSAMEG00000002867
miR-503	ENSAMEG00000010747
miR-503	ENSAMEG00000002129
miR-503	ENSAMEG00000017348
miR-503	ENSAMEG00000010294
miR-503	ENSAMEG00000010047
miR-503	ENSAMEG00000003666
miR-503	ENSAMEG00000006594
miR-503	ENSAMEG00000016604
miR-503	ENSAMEG00000000626
miR-503	ENSAMEG00000003299
miR-503	ENSAMEG00000016514
miR-503	ENSAMEG00000007447
miR-503	ENSAMEG00000004955
miR-503	ENSAMEG00000013601
miR-503	ENSAMEG00000004623
miR-503	ENSAMEG00000005014
miR-503	ENSAMEG00000006585
miR-503	ENSAMEG00000010923
miR-503	ENSAMEG00000011509
miR-503	ENSAMEG00000010864
miR-503	ENSAMEG00000008497
miR-503	ENSAMEG00000008890
miR-503	ENSAMEG00000008310
miR-503	ENSAMEG00000012082
miR-503	ENSAMEG00000002329
miR-503	ENSAMEG00000014745
miR-503	ENSAMEG00000006482
miR-503	ENSAMEG00000008099
miR-503	ENSAMEG00000016725
miR-503	ENSAMEG00000011730
miR-503	ENSAMEG00000011209
miR-503	ENSAMEG00000010033
miR-503	ENSAMEG00000000679
miR-503	ENSAMEG00000005420
miR-503	ENSAMEG00000011100
miR-503	ENSAMEG00000004747
miR-503	ENSAMEG00000005176
miR-503	ENSAMEG00000006026
miR-503	ENSAMEG00000007217
miR-20a	ENSAMEG00000002674
miR-20a	ENSAMEG00000005737
miR-20a	ENSAMEG00000005006
miR-20a	ENSAMEG00000008039
miR-20a	ENSAMEG00000008749
miR-20a	ENSAMEG00000000467
miR-20a	ENSAMEG00000002860
miR-20a	ENSAMEG00000014808
miR-20a	ENSAMEG00000001373
miR-20a	ENSAMEG00000004470
miR-20a	ENSAMEG00000012989
miR-20a	ENSAMEG00000013853
miR-20a	ENSAMEG00000019075
miR-20a	ENSAMEG00000009866
miR-20a	ENSAMEG00000012582
miR-20a	ENSAMEG00000003196
miR-20a	ENSAMEG00000006343
miR-20a	ENSAMEG00000008573
miR-20a	ENSAMEG00000008181
miR-20a	ENSAMEG00000011234
miR-20a	ENSAMEG00000002266
miR-20a	ENSAMEG00000016232
miR-20a	ENSAMEG00000005842
miR-20a	ENSAMEG00000000644
miR-20a	ENSAMEG00000012975
miR-20a	ENSAMEG00000016538
miR-20a	ENSAMEG00000019187
miR-20a	ENSAMEG00000008588
miR-20a	ENSAMEG00000000888
miR-20a	ENSAMEG00000015598
miR-20a	ENSAMEG00000005709
miR-20a	ENSAMEG00000012073
miR-20a	ENSAMEG00000018849
miR-20a	ENSAMEG00000008536
miR-20a	ENSAMEG00000017678
miR-20a	ENSAMEG00000005704
miR-20a	ENSAMEG00000007817
miR-20a	ENSAMEG00000000780
miR-20a	ENSAMEG00000002081
miR-20a	ENSAMEG00000002419
miR-20a	ENSAMEG00000011446
miR-20a	ENSAMEG00000004394
miR-20a	ENSAMEG00000009031
miR-20a	ENSAMEG00000016018
miR-20a	ENSAMEG00000003339
miR-20a	ENSAMEG00000000861
miR-20a	ENSAMEG00000003856
miR-20a	ENSAMEG00000018048
miR-20a	ENSAMEG00000007513
miR-20a	ENSAMEG00000010136
miR-20a	ENSAMEG00000009046
miR-20a	ENSAMEG00000015355
miR-20a	ENSAMEG00000008801
miR-20a	ENSAMEG00000010649
miR-20a	ENSAMEG00000019851
miR-20a	ENSAMEG00000015511
miR-20a	ENSAMEG00000006581
miR-20a	ENSAMEG00000002364
miR-20a	ENSAMEG00000000897
miR-20a	ENSAMEG00000015516
miR-20a	ENSAMEG00000017421
miR-20a	ENSAMEG00000003474
miR-20a	ENSAMEG00000015753
miR-20a	ENSAMEG00000012148
miR-20a	ENSAMEG00000007895
miR-20a	ENSAMEG00000001906
miR-20a	ENSAMEG00000010594
miR-20a	ENSAMEG00000013495
miR-20a	ENSAMEG00000009637
miR-20a	ENSAMEG00000006293
miR-20a	ENSAMEG00000013036
miR-20a	ENSAMEG00000018870
miR-20a	ENSAMEG00000017868
miR-20a	ENSAMEG00000013235
miR-20a	ENSAMEG00000003540
miR-20a	ENSAMEG00000008159
miR-20a	ENSAMEG00000010974
miR-20a	ENSAMEG00000002092
miR-20a	ENSAMEG00000009208
miR-20a	ENSAMEG00000007579
miR-20a	ENSAMEG00000013834
miR-20a	ENSAMEG00000004817
miR-20a	ENSAMEG00000007762
miR-20a	ENSAMEG00000010759
miR-20a	ENSAMEG00000003843
miR-20a	ENSAMEG00000009134
miR-20a	ENSAMEG00000012854
miR-20a	ENSAMEG00000000277
miR-20a	ENSAMEG00000009701
miR-20a	ENSAMEG00000018714
miR-20a	ENSAMEG00000013666
miR-20a	ENSAMEG00000010033
miR-20a	ENSAMEG00000012129
miR-20a	ENSAMEG00000002392
miR-20a	ENSAMEG00000004597
miR-20a	ENSAMEG00000002169
miR-20a	ENSAMEG00000004375
miR-20a	ENSAMEG00000004613
miR-20a	ENSAMEG00000008392
miR-20a	ENSAMEG00000017677
miR-20a	ENSAMEG00000017017
miR-20a	ENSAMEG00000008395
miR-20a	ENSAMEG00000019497
miR-20a	ENSAMEG00000015672
miR-20a	ENSAMEG00000000040
miR-20a	ENSAMEG00000005788
miR-20a	ENSAMEG00000018411
miR-20a	ENSAMEG00000006995
miR-20a	ENSAMEG00000005192
miR-20a	ENSAMEG00000017812
miR-20a	ENSAMEG00000016615
miR-20a	ENSAMEG00000001535
miR-20a	ENSAMEG00000011504
miR-20a	ENSAMEG00000006092
miR-20a	ENSAMEG00000001723
miR-20a	ENSAMEG00000000363
miR-20a	ENSAMEG00000017888
miR-20a	ENSAMEG00000014983
miR-20a	ENSAMEG00000000475
miR-20a	ENSAMEG00000016225
miR-20a	ENSAMEG00000017312
miR-20a	ENSAMEG00000014603
miR-20a	ENSAMEG00000005052
miR-20a	ENSAMEG00000015378
miR-20a	ENSAMEG00000018141
miR-20a	ENSAMEG00000005426
miR-20a	ENSAMEG00000013677
miR-20a	ENSAMEG00000007476
miR-20a	ENSAMEG00000019250
miR-20a	ENSAMEG00000015648
miR-20a	ENSAMEG00000013161
miR-20a	ENSAMEG00000014572
miR-20a	ENSAMEG00000018056
miR-20a	ENSAMEG00000008541
miR-20a	ENSAMEG00000020281
miR-20a	ENSAMEG00000011677
miR-20a	ENSAMEG00000016343
miR-20a	ENSAMEG00000008307
miR-20a	ENSAMEG00000006992
miR-20a	ENSAMEG00000010607
miR-20a	ENSAMEG00000004849
miR-20a	ENSAMEG00000005885
miR-20a	ENSAMEG00000011069
miR-20a	ENSAMEG00000019654
miR-20a	ENSAMEG00000014030
miR-20a	ENSAMEG00000011944
miR-20a	ENSAMEG00000011062
miR-20a	ENSAMEG00000001520
miR-20a	ENSAMEG00000011744
miR-20a	ENSAMEG00000012834
miR-20a	ENSAMEG00000009243
miR-20a	ENSAMEG00000012939
miR-20a	ENSAMEG00000007467
miR-20a	ENSAMEG00000013605
miR-20a	ENSAMEG00000013886
miR-20a	ENSAMEG00000013313
miR-20a	ENSAMEG00000006907
miR-20a	ENSAMEG00000002659
miR-20a	ENSAMEG00000010923
miR-20a	ENSAMEG00000010920
miR-20a	ENSAMEG00000017079
miR-20a	ENSAMEG00000015268
miR-20a	ENSAMEG00000004088
miR-20a	ENSAMEG00000007726
miR-20a	ENSAMEG00000008043
miR-20a	ENSAMEG00000009465
miR-20a	ENSAMEG00000002379
miR-20a	ENSAMEG00000001028
miR-20a	ENSAMEG00000006984
miR-20a	ENSAMEG00000011542
miR-20a	ENSAMEG00000019826
miR-20a	ENSAMEG00000015029
miR-20a	ENSAMEG00000002685
miR-20a	ENSAMEG00000003253
miR-20a	ENSAMEG00000018324
miR-20a	ENSAMEG00000007051
miR-20a	ENSAMEG00000017461
miR-20a	ENSAMEG00000010782
miR-20a	ENSAMEG00000011071
miR-20a	ENSAMEG00000005069
miR-20a	ENSAMEG00000003122
miR-20a	ENSAMEG00000005975
miR-20a	ENSAMEG00000016268
miR-20a	ENSAMEG00000006020
miR-20a	ENSAMEG00000010887
miR-20a	ENSAMEG00000013061
miR-20a	ENSAMEG00000013067
miR-20a	ENSAMEG00000010201
miR-20a	ENSAMEG00000004641
miR-20a	ENSAMEG00000005458
miR-20a	ENSAMEG00000000139
miR-20a	ENSAMEG00000017555
miR-20a	ENSAMEG00000002592
miR-20a	ENSAMEG00000001959
miR-20a	ENSAMEG00000002595
miR-20a	ENSAMEG00000016126
miR-20a	ENSAMEG00000013506
miR-20a	ENSAMEG00000017442
miR-20a	ENSAMEG00000010747
miR-20a	ENSAMEG00000016326
miR-20a	ENSAMEG00000009345
miR-20a	ENSAMEG00000008987
miR-20a	ENSAMEG00000011657
miR-20a	ENSAMEG00000007537
miR-20a	ENSAMEG00000005202
miR-20a	ENSAMEG00000007133
miR-20a	ENSAMEG00000018648
miR-20a	ENSAMEG00000009597
miR-20a	ENSAMEG00000010064
miR-20a	ENSAMEG00000012611
miR-20a	ENSAMEG00000000422
miR-20a	ENSAMEG00000003130
miR-20a	ENSAMEG00000006131
miR-20a	ENSAMEG00000008857
miR-20a	ENSAMEG00000013587
miR-20a	ENSAMEG00000015619
miR-20a	ENSAMEG00000018036
miR-20a	ENSAMEG00000005726
miR-20a	ENSAMEG00000016890
miR-20a	ENSAMEG00000017058
miR-20a	ENSAMEG00000007875
miR-20a	ENSAMEG00000003692
miR-20a	ENSAMEG00000016052
miR-20a	ENSAMEG00000018351
miR-20a	ENSAMEG00000009118
miR-20a	ENSAMEG00000014286
miR-20a	ENSAMEG00000009209
miR-20a	ENSAMEG00000007628
miR-20a	ENSAMEG00000007740
miR-20a	ENSAMEG00000004469
miR-20a	ENSAMEG00000019110
miR-20a	ENSAMEG00000012286
miR-20a	ENSAMEG00000001312
miR-20a	ENSAMEG00000020101
miR-20a	ENSAMEG00000016040
miR-20a	ENSAMEG00000002345
miR-20a	ENSAMEG00000011716
miR-20a	ENSAMEG00000010267
miR-20a	ENSAMEG00000003105
miR-20a	ENSAMEG00000015639
miR-20a	ENSAMEG00000012600
miR-20a	ENSAMEG00000002505
miR-20a	ENSAMEG00000017832
miR-20a	ENSAMEG00000003617
miR-20a	ENSAMEG00000014477
miR-20a	ENSAMEG00000014253
miR-20a	ENSAMEG00000011019
miR-20a	ENSAMEG00000009860
miR-191b	ENSAMEG00000009853
miR-191b	ENSAMEG00000015645
miR-191b	ENSAMEG00000009979
miR-191b	ENSAMEG00000014296
miR-191b	ENSAMEG00000002944
miR-191b	ENSAMEG00000010542
miR-191b	ENSAMEG00000012989
miR-191b	ENSAMEG00000015894
miR-191b	ENSAMEG00000011884
miR-191b	ENSAMEG00000010279
miR-191b	ENSAMEG00000005490
miR-191b	ENSAMEG00000016193
miR-191b	ENSAMEG00000003041
miR-191b	ENSAMEG00000017323
miR-191b	ENSAMEG00000004130
miR-191b	ENSAMEG00000017456
miR-191b	ENSAMEG00000017433
miR-191b	ENSAMEG00000003441
miR-191b	ENSAMEG00000000591
miR-191b	ENSAMEG00000003253
miR-191b	ENSAMEG00000014566
miR-191b	ENSAMEG00000014401
miR-191b	ENSAMEG00000007875
miR-191b	ENSAMEG00000013308
miR-191b	ENSAMEG00000015499
miR-191b	ENSAMEG00000000683
miR-191b	ENSAMEG00000017812
miR-191b	ENSAMEG00000016019
miR-191b	ENSAMEG00000008093
miR-191b	ENSAMEG00000018048
miR-191b	ENSAMEG00000014663
miR-191b	ENSAMEG00000003507
miR-191b	ENSAMEG00000000365
miR-191b	ENSAMEG00000002985
miR-191b	ENSAMEG00000003058
miR-191b	ENSAMEG00000018752
miR-191b	ENSAMEG00000000541
miR-191b	ENSAMEG00000010404
miR-191b	ENSAMEG00000016544
miR-191b	ENSAMEG00000002197
miR-191b	ENSAMEG00000016087
miR-191b	ENSAMEG00000019250
GL192355.1_335	ENSAMEG00000007849
GL192355.1_335	ENSAMEG00000018382
GL192355.1_335	ENSAMEG00000014572
GL192355.1_335	ENSAMEG00000003687
GL192355.1_335	ENSAMEG00000018045
GL192355.1_335	ENSAMEG00000016358
GL192355.1_335	ENSAMEG00000012989
GL192355.1_335	ENSAMEG00000003931
GL192355.1_335	ENSAMEG00000018810
GL192355.1_335	ENSAMEG00000015834
GL192355.1_335	ENSAMEG00000010562
GL192355.1_335	ENSAMEG00000017683
GL192355.1_335	ENSAMEG00000011643
GL192355.1_335	ENSAMEG00000007738
GL192355.1_335	ENSAMEG00000019877
GL192355.1_335	ENSAMEG00000009287
GL192355.1_335	ENSAMEG00000016343
GL192355.1_335	ENSAMEG00000007394
GL192355.1_335	ENSAMEG00000000252
GL192355.1_335	ENSAMEG00000007406
GL192355.1_335	ENSAMEG00000018884
GL192355.1_335	ENSAMEG00000007762
GL192355.1_335	ENSAMEG00000017780
GL192355.1_335	ENSAMEG00000016099
GL192355.1_335	ENSAMEG00000001662
GL192355.1_335	ENSAMEG00000013809
GL192355.1_335	ENSAMEG00000014632
GL192355.1_335	ENSAMEG00000000929
GL192355.1_335	ENSAMEG00000003235
GL192355.1_335	ENSAMEG00000015055
GL192355.1_335	ENSAMEG00000002590
GL192355.1_335	ENSAMEG00000007155
GL192355.1_335	ENSAMEG00000002045
GL192355.1_335	ENSAMEG00000017302
GL192355.1_335	ENSAMEG00000006320
GL192355.1_335	ENSAMEG00000013070
GL192355.1_335	ENSAMEG00000002776
GL192355.1_335	ENSAMEG00000003253
GL192355.1_335	ENSAMEG00000005014
GL192355.1_335	ENSAMEG00000017055
GL192355.1_335	ENSAMEG00000018219
GL192355.1_335	ENSAMEG00000017021
GL192355.1_335	ENSAMEG00000019852
GL192355.1_335	ENSAMEG00000015969
GL192355.1_335	ENSAMEG00000002573
GL192355.1_335	ENSAMEG00000003318
GL192355.1_335	ENSAMEG00000015095
GL192355.1_335	ENSAMEG00000001845
GL192355.1_335	ENSAMEG00000000317
GL192355.1_335	ENSAMEG00000009098
GL192355.1_335	ENSAMEG00000001688
GL192355.1_335	ENSAMEG00000008515
GL192355.1_335	ENSAMEG00000007726
GL192355.1_335	ENSAMEG00000011401
GL192355.1_335	ENSAMEG00000013512
GL192355.1_335	ENSAMEG00000003291
GL192355.1_335	ENSAMEG00000019894
GL192355.1_335	ENSAMEG00000008310
GL192355.1_335	ENSAMEG00000016352
GL192355.1_335	ENSAMEG00000009634
GL192355.1_335	ENSAMEG00000014477
GL192355.1_335	ENSAMEG00000013286
GL192355.1_335	ENSAMEG00000002291
GL192355.1_335	ENSAMEG00000019440
GL192355.1_335	ENSAMEG00000013467
GL192355.1_335	ENSAMEG00000009300
GL192355.1_335	ENSAMEG00000014668
GL192355.1_335	ENSAMEG00000004393
GL192355.1_335	ENSAMEG00000011730
GL192355.1_335	ENSAMEG00000019541
GL192355.1_335	ENSAMEG00000009860
GL192355.1_335	ENSAMEG00000013329
GL192355.1_335	ENSAMEG00000006963
GL192355.1_335	ENSAMEG00000006517
GL192355.1_335	ENSAMEG00000013952
GL192355.1_335	ENSAMEG00000001431
GL192355.1_335	ENSAMEG00000005420
GL192355.1_335	ENSAMEG00000009560
GL192355.1_335	ENSAMEG00000016810
GL192355.1_335	ENSAMEG00000019335
GL192355.1_335	ENSAMEG00000004961
GL192355.1_335	ENSAMEG00000001390
miR-5586	ENSAMEG00000004246
miR-5586	ENSAMEG00000003539
miR-5586	ENSAMEG00000014637
miR-5586	ENSAMEG00000014887
miR-5586	ENSAMEG00000015722
miR-5586	ENSAMEG00000001373
miR-5586	ENSAMEG00000000956
miR-5586	ENSAMEG00000012492
miR-5586	ENSAMEG00000000955
miR-5586	ENSAMEG00000003281
miR-5586	ENSAMEG00000020003
miR-5586	ENSAMEG00000009122
miR-5586	ENSAMEG00000017503
miR-5586	ENSAMEG00000001163
miR-5586	ENSAMEG00000007505
miR-5586	ENSAMEG00000011237
miR-5586	ENSAMEG00000015133
miR-5586	ENSAMEG00000014327
miR-5586	ENSAMEG00000005928
miR-5586	ENSAMEG00000011331
miR-5586	ENSAMEG00000012971
miR-5586	ENSAMEG00000018219
miR-5586	ENSAMEG00000002774
miR-5586	ENSAMEG00000005922
miR-5586	ENSAMEG00000005431
miR-5586	ENSAMEG00000018294
miR-5586	ENSAMEG00000008423
miR-5586	ENSAMEG00000015602
miR-5586	ENSAMEG00000013710
miR-5586	ENSAMEG00000005709
miR-5586	ENSAMEG00000009843
miR-5586	ENSAMEG00000015924
miR-5586	ENSAMEG00000007123
miR-5586	ENSAMEG00000016618
miR-5586	ENSAMEG00000010285
miR-5586	ENSAMEG00000008899
miR-5586	ENSAMEG00000006912
miR-5586	ENSAMEG00000004565
miR-5586	ENSAMEG00000003852
miR-5586	ENSAMEG00000008235
miR-5586	ENSAMEG00000003339
miR-5586	ENSAMEG00000010969
miR-5586	ENSAMEG00000001590
miR-5586	ENSAMEG00000019772
miR-5586	ENSAMEG00000003778
miR-5586	ENSAMEG00000014580
miR-5586	ENSAMEG00000018995
miR-5586	ENSAMEG00000007296
miR-5586	ENSAMEG00000004393
miR-5586	ENSAMEG00000007350
miR-5586	ENSAMEG00000010280
miR-5586	ENSAMEG00000001476
miR-5586	ENSAMEG00000001475
miR-5586	ENSAMEG00000008439
miR-5586	ENSAMEG00000015524
miR-5586	ENSAMEG00000001662
miR-5586	ENSAMEG00000006999
miR-5586	ENSAMEG00000001906
miR-5586	ENSAMEG00000011291
miR-5586	ENSAMEG00000019253
miR-5586	ENSAMEG00000012019
miR-5586	ENSAMEG00000003469
miR-5586	ENSAMEG00000005713
miR-5586	ENSAMEG00000002498
miR-5586	ENSAMEG00000015853
miR-5586	ENSAMEG00000013708
miR-5586	ENSAMEG00000009380
miR-5586	ENSAMEG00000005184
miR-5586	ENSAMEG00000015188
miR-5586	ENSAMEG00000011882
miR-5586	ENSAMEG00000007579
miR-5586	ENSAMEG00000019017
miR-5586	ENSAMEG00000019401
miR-5586	ENSAMEG00000016006
miR-5586	ENSAMEG00000013832
miR-5586	ENSAMEG00000001469
miR-5586	ENSAMEG00000019577
miR-5586	ENSAMEG00000016313
miR-5586	ENSAMEG00000003664
miR-5586	ENSAMEG00000004088
miR-5586	ENSAMEG00000017733
miR-5586	ENSAMEG00000003175
miR-5586	ENSAMEG00000017089
miR-5586	ENSAMEG00000000571
miR-5586	ENSAMEG00000004756
miR-5586	ENSAMEG00000005794
miR-5586	ENSAMEG00000012236
miR-5586	ENSAMEG00000002162
miR-5586	ENSAMEG00000020257
miR-5586	ENSAMEG00000000885
miR-5586	ENSAMEG00000005828
miR-5586	ENSAMEG00000014455
miR-5586	ENSAMEG00000004375
miR-5586	ENSAMEG00000012536
miR-5586	ENSAMEG00000013004
miR-5586	ENSAMEG00000002268
miR-5586	ENSAMEG00000008435
miR-5586	ENSAMEG00000015863
miR-5586	ENSAMEG00000010758
miR-5586	ENSAMEG00000008498
miR-5586	ENSAMEG00000012084
miR-5586	ENSAMEG00000010618
miR-5586	ENSAMEG00000000965
miR-5586	ENSAMEG00000008093
miR-5586	ENSAMEG00000014822
miR-5586	ENSAMEG00000000364
miR-5586	ENSAMEG00000007771
miR-5586	ENSAMEG00000003535
miR-5586	ENSAMEG00000008099
miR-5586	ENSAMEG00000014983
miR-5586	ENSAMEG00000011590
miR-5586	ENSAMEG00000002780
miR-5586	ENSAMEG00000017408
miR-5586	ENSAMEG00000007142
miR-5586	ENSAMEG00000000563
miR-5586	ENSAMEG00000012161
miR-5586	ENSAMEG00000002427
miR-5586	ENSAMEG00000006927
miR-5586	ENSAMEG00000013322
miR-5586	ENSAMEG00000016249
miR-5586	ENSAMEG00000004635
miR-5586	ENSAMEG00000011824
miR-5586	ENSAMEG00000007093
miR-5586	ENSAMEG00000015932
miR-5586	ENSAMEG00000005578
miR-5586	ENSAMEG00000000056
miR-5586	ENSAMEG00000019956
miR-5586	ENSAMEG00000005192
miR-5586	ENSAMEG00000010562
miR-5586	ENSAMEG00000017699
miR-5586	ENSAMEG00000019817
miR-5586	ENSAMEG00000002944
miR-5586	ENSAMEG00000001049
miR-5586	ENSAMEG00000006423
miR-5586	ENSAMEG00000001334
miR-5586	ENSAMEG00000000914
miR-5586	ENSAMEG00000017780
miR-5586	ENSAMEG00000006620
miR-5586	ENSAMEG00000004282
miR-5586	ENSAMEG00000009406
miR-5586	ENSAMEG00000010043
miR-5586	ENSAMEG00000018661
miR-5586	ENSAMEG00000010047
miR-5586	ENSAMEG00000002333
miR-5586	ENSAMEG00000010049
miR-5586	ENSAMEG00000003487
miR-5586	ENSAMEG00000017246
miR-5586	ENSAMEG00000017542
miR-5586	ENSAMEG00000012834
miR-5586	ENSAMEG00000014073
miR-5586	ENSAMEG00000014207
miR-5586	ENSAMEG00000017650
miR-5586	ENSAMEG00000002149
miR-5586	ENSAMEG00000017418
miR-5586	ENSAMEG00000010594
miR-5586	ENSAMEG00000007308
miR-5586	ENSAMEG00000004043
miR-5586	ENSAMEG00000005339
miR-5586	ENSAMEG00000016859
miR-5586	ENSAMEG00000014785
miR-5586	ENSAMEG00000012551
miR-5586	ENSAMEG00000006902
miR-5586	ENSAMEG00000011403
miR-5586	ENSAMEG00000016890
miR-5586	ENSAMEG00000016599
miR-5586	ENSAMEG00000002292
miR-5586	ENSAMEG00000000618
miR-5586	ENSAMEG00000002329
miR-5586	ENSAMEG00000012490
miR-5586	ENSAMEG00000002528
miR-5586	ENSAMEG00000001702
miR-5586	ENSAMEG00000017375
miR-5586	ENSAMEG00000016767
miR-5586	ENSAMEG00000014173
miR-5586	ENSAMEG00000009670
miR-5586	ENSAMEG00000002520
miR-5586	ENSAMEG00000010362
miR-5586	ENSAMEG00000008963
miR-5586	ENSAMEG00000009798
miR-5586	ENSAMEG00000011026
miR-5586	ENSAMEG00000006020
miR-5586	ENSAMEG00000009802
miR-5586	ENSAMEG00000004963
miR-5586	ENSAMEG00000001824
miR-5586	ENSAMEG00000017555
miR-5586	ENSAMEG00000009972
miR-5586	ENSAMEG00000000475
miR-5586	ENSAMEG00000016524
miR-5586	ENSAMEG00000016126
miR-5586	ENSAMEG00000018225
miR-5586	ENSAMEG00000008987
miR-5586	ENSAMEG00000015181
miR-5586	ENSAMEG00000005460
miR-5586	ENSAMEG00000017363
miR-5586	ENSAMEG00000012318
miR-5586	ENSAMEG00000000531
miR-5586	ENSAMEG00000018330
miR-5586	ENSAMEG00000016604
miR-5586	ENSAMEG00000000622
miR-5586	ENSAMEG00000005222
miR-5586	ENSAMEG00000012610
miR-5586	ENSAMEG00000013293
miR-5586	ENSAMEG00000016928
miR-5586	ENSAMEG00000015425
miR-5586	ENSAMEG00000015254
miR-5586	ENSAMEG00000012297
miR-5586	ENSAMEG00000013587
miR-5586	ENSAMEG00000014097
miR-5586	ENSAMEG00000010220
miR-5586	ENSAMEG00000004030
miR-5586	ENSAMEG00000009197
miR-5586	ENSAMEG00000018769
miR-5586	ENSAMEG00000002855
miR-5586	ENSAMEG00000012129
miR-5586	ENSAMEG00000003694
miR-5586	ENSAMEG00000011781
miR-5586	ENSAMEG00000006517
miR-5586	ENSAMEG00000007624
miR-5586	ENSAMEG00000005090
miR-5586	ENSAMEG00000010438
miR-5586	ENSAMEG00000011995
miR-5586	ENSAMEG00000003628
miR-5586	ENSAMEG00000017845
miR-5586	ENSAMEG00000016201
miR-5586	ENSAMEG00000015025
miR-5586	ENSAMEG00000018400
miR-5586	ENSAMEG00000002057
miR-5586	ENSAMEG00000001255
miR-5586	ENSAMEG00000015308
miR-5586	ENSAMEG00000007185
miR-5586	ENSAMEG00000006684
miR-5586	ENSAMEG00000007028
miR-29a	ENSAMEG00000002672
miR-29a	ENSAMEG00000017821
miR-29a	ENSAMEG00000012989
miR-29a	ENSAMEG00000017213
miR-29a	ENSAMEG00000003281
miR-29a	ENSAMEG00000012873
miR-29a	ENSAMEG00000010792
miR-29a	ENSAMEG00000007422
miR-29a	ENSAMEG00000016430
miR-29a	ENSAMEG00000013966
miR-29a	ENSAMEG00000004253
miR-29a	ENSAMEG00000008899
miR-29a	ENSAMEG00000019164
miR-29a	ENSAMEG00000011446
miR-29a	ENSAMEG00000004805
miR-29a	ENSAMEG00000014234
miR-29a	ENSAMEG00000001475
miR-29a	ENSAMEG00000005073
miR-29a	ENSAMEG00000005783
miR-29a	ENSAMEG00000001577
miR-29a	ENSAMEG00000011320
miR-29a	ENSAMEG00000013492
miR-29a	ENSAMEG00000008406
miR-29a	ENSAMEG00000018269
miR-29a	ENSAMEG00000006081
miR-29a	ENSAMEG00000017930
miR-29a	ENSAMEG00000010100
miR-29a	ENSAMEG00000016096
miR-29a	ENSAMEG00000000461
miR-29a	ENSAMEG00000000703
miR-29a	ENSAMEG00000003065
miR-29a	ENSAMEG00000006948
miR-29a	ENSAMEG00000006244
miR-29a	ENSAMEG00000005069
miR-29a	ENSAMEG00000004597
miR-29a	ENSAMEG00000014104
miR-29a	ENSAMEG00000004613
miR-29a	ENSAMEG00000013174
miR-29a	ENSAMEG00000004187
miR-29a	ENSAMEG00000015863
miR-29a	ENSAMEG00000009393
miR-29a	ENSAMEG00000001328
miR-29a	ENSAMEG00000018540
miR-29a	ENSAMEG00000000218
miR-29a	ENSAMEG00000019798
miR-29a	ENSAMEG00000019097
miR-29a	ENSAMEG00000017313
miR-29a	ENSAMEG00000011819
miR-29a	ENSAMEG00000000489
miR-29a	ENSAMEG00000009829
miR-29a	ENSAMEG00000012431
miR-29a	ENSAMEG00000019250
miR-29a	ENSAMEG00000013252
miR-29a	ENSAMEG00000019957
miR-29a	ENSAMEG00000008541
miR-29a	ENSAMEG00000015085
miR-29a	ENSAMEG00000000914
miR-29a	ENSAMEG00000007390
miR-29a	ENSAMEG00000018666
miR-29a	ENSAMEG00000004286
miR-29a	ENSAMEG00000010699
miR-29a	ENSAMEG00000000440
miR-29a	ENSAMEG00000003862
miR-29a	ENSAMEG00000011744
miR-29a	ENSAMEG00000014073
miR-29a	ENSAMEG00000000964
miR-29a	ENSAMEG00000009953
miR-29a	ENSAMEG00000014976
miR-29a	ENSAMEG00000014553
miR-29a	ENSAMEG00000009379
miR-29a	ENSAMEG00000001099
miR-29a	ENSAMEG00000014572
miR-29a	ENSAMEG00000012492
miR-29a	ENSAMEG00000013810
miR-29a	ENSAMEG00000014669
miR-29a	ENSAMEG00000006238
miR-29a	ENSAMEG00000007000
miR-29a	ENSAMEG00000004213
miR-29a	ENSAMEG00000005998
miR-29a	ENSAMEG00000001954
miR-29a	ENSAMEG00000003935
miR-29a	ENSAMEG00000014799
miR-29a	ENSAMEG00000002195
miR-29a	ENSAMEG00000000832
miR-29a	ENSAMEG00000018102
miR-29a	ENSAMEG00000003835
miR-29a	ENSAMEG00000011798
miR-29a	ENSAMEG00000001303
miR-29a	ENSAMEG00000007403
miR-29a	ENSAMEG00000008288
miR-29a	ENSAMEG00000005623
miR-29a	ENSAMEG00000015003
miR-29a	ENSAMEG00000018908
miR-29a	ENSAMEG00000002853
miR-29a	ENSAMEG00000003908
miR-29a	ENSAMEG00000011997
miR-29a	ENSAMEG00000009065
miR-29a	ENSAMEG00000009061
miR-29a	ENSAMEG00000001312
miR-29a	ENSAMEG00000006606
miR-29a	ENSAMEG00000019601
miR-29a	ENSAMEG00000014487
miR-29a	ENSAMEG00000001760
miR-29a	ENSAMEG00000015639
miR-29a	ENSAMEG00000002057
miR-29a	ENSAMEG00000016634
miR-29a	ENSAMEG00000005653
GL192719.1_14852	ENSAMEG00000003970
GL192719.1_14852	ENSAMEG00000011905
GL192719.1_14852	ENSAMEG00000017205
GL192719.1_14852	ENSAMEG00000003974
GL192719.1_14852	ENSAMEG00000005578
GL192719.1_14852	ENSAMEG00000013540
GL192719.1_14852	ENSAMEG00000011533
GL192719.1_14852	ENSAMEG00000008132
GL192719.1_14852	ENSAMEG00000018918
GL192719.1_14852	ENSAMEG00000010607
GL192719.1_14852	ENSAMEG00000007390
GL192719.1_14852	ENSAMEG00000018330
GL192719.1_14852	ENSAMEG00000003196
GL192719.1_14852	ENSAMEG00000016514
GL192719.1_14852	ENSAMEG00000004083
GL192719.1_14852	ENSAMEG00000012897
GL192719.1_14852	ENSAMEG00000003625
GL192719.1_14852	ENSAMEG00000014714
GL192719.1_14852	ENSAMEG00000000195
GL192719.1_14852	ENSAMEG00000000192
GL192719.1_14852	ENSAMEG00000008093
GL192719.1_14852	ENSAMEG00000016665
GL192719.1_14852	ENSAMEG00000016573
GL192719.1_14852	ENSAMEG00000019654
GL192719.1_14852	ENSAMEG00000004756
GL192719.1_14852	ENSAMEG00000007446
GL192719.1_14852	ENSAMEG00000009665
GL192719.1_14852	ENSAMEG00000006131
GL192719.1_14852	ENSAMEG00000003441
GL192719.1_14852	ENSAMEG00000016926
GL192719.1_14852	ENSAMEG00000014532
GL192719.1_14852	ENSAMEG00000004064
GL192719.1_14852	ENSAMEG00000005339
GL192719.1_14852	ENSAMEG00000003794
GL192719.1_14852	ENSAMEG00000011974
GL192719.1_14852	ENSAMEG00000003694
GL192719.1_14852	ENSAMEG00000017677
GL192719.1_14852	ENSAMEG00000004757
GL192719.1_14852	ENSAMEG00000001342
GL192719.1_14852	ENSAMEG00000009563
GL192719.1_14852	ENSAMEG00000000949
GL192719.1_14852	ENSAMEG00000008234
GL192719.1_14852	ENSAMEG00000004394
GL192719.1_14852	ENSAMEG00000001705
GL192719.1_14852	ENSAMEG00000015268
GL192719.1_14852	ENSAMEG00000000528
GL192719.1_14852	ENSAMEG00000017517
GL192719.1_14852	ENSAMEG00000013467
GL192719.1_14852	ENSAMEG00000015355
GL192719.1_14852	ENSAMEG00000015558
GL192719.1_14852	ENSAMEG00000009597
GL192719.1_14852	ENSAMEG00000000563
GL192719.1_14852	ENSAMEG00000014371
GL192719.1_14852	ENSAMEG00000002053
GL192719.1_14852	ENSAMEG00000009051
GL192719.1_14852	ENSAMEG00000005812
GL192719.1_14852	ENSAMEG00000012804
GL192719.1_14852	ENSAMEG00000013067
GL192719.1_14852	ENSAMEG00000006026
GL192719.1_14852	ENSAMEG00000005190
miR-29b	ENSAMEG00000011903
miR-29b	ENSAMEG00000002672
miR-29b	ENSAMEG00000008749
miR-29b	ENSAMEG00000017821
miR-29b	ENSAMEG00000017323
miR-29b	ENSAMEG00000012989
miR-29b	ENSAMEG00000001760
miR-29b	ENSAMEG00000001075
miR-29b	ENSAMEG00000018368
miR-29b	ENSAMEG00000012675
miR-29b	ENSAMEG00000000703
miR-29b	ENSAMEG00000000252
miR-29b	ENSAMEG00000008181
miR-29b	ENSAMEG00000012873
miR-29b	ENSAMEG00000019614
miR-29b	ENSAMEG00000003041
miR-29b	ENSAMEG00000007422
miR-29b	ENSAMEG00000016430
miR-29b	ENSAMEG00000003441
miR-29b	ENSAMEG00000006244
miR-29b	ENSAMEG00000005922
miR-29b	ENSAMEG00000013960
miR-29b	ENSAMEG00000004253
miR-29b	ENSAMEG00000002640
miR-29b	ENSAMEG00000006037
miR-29b	ENSAMEG00000009038
miR-29b	ENSAMEG00000002873
miR-29b	ENSAMEG00000000947
miR-29b	ENSAMEG00000004597
miR-29b	ENSAMEG00000010969
miR-29b	ENSAMEG00000007513
miR-29b	ENSAMEG00000004805
miR-29b	ENSAMEG00000002985
miR-29b	ENSAMEG00000003773
miR-29b	ENSAMEG00000002272
miR-29b	ENSAMEG00000006379
miR-29b	ENSAMEG00000014234
miR-29b	ENSAMEG00000001475
miR-29b	ENSAMEG00000005783
miR-29b	ENSAMEG00000001577
miR-29b	ENSAMEG00000011320
miR-29b	ENSAMEG00000005420
miR-29b	ENSAMEG00000016810
miR-29b	ENSAMEG00000008406
miR-29b	ENSAMEG00000015919
miR-29b	ENSAMEG00000015853
miR-29b	ENSAMEG00000018102
miR-29b	ENSAMEG00000009555
miR-29b	ENSAMEG00000017017
miR-29b	ENSAMEG00000015992
miR-29b	ENSAMEG00000006081
miR-29b	ENSAMEG00000017930
miR-29b	ENSAMEG00000013754
miR-29b	ENSAMEG00000000469
miR-29b	ENSAMEG00000017246
miR-29b	ENSAMEG00000019573
miR-29b	ENSAMEG00000003843
miR-29b	ENSAMEG00000016764
miR-29b	ENSAMEG00000011046
miR-29b	ENSAMEG00000010792
miR-29b	ENSAMEG00000007390
miR-29b	ENSAMEG00000011723
miR-29b	ENSAMEG00000003065
miR-29b	ENSAMEG00000008725
miR-29b	ENSAMEG00000016253
miR-29b	ENSAMEG00000005069
miR-29b	ENSAMEG00000012158
miR-29b	ENSAMEG00000004613
miR-29b	ENSAMEG00000015746
miR-29b	ENSAMEG00000018786
miR-29b	ENSAMEG00000000040
miR-29b	ENSAMEG00000001845
miR-29b	ENSAMEG00000004187
miR-29b	ENSAMEG00000006517
miR-29b	ENSAMEG00000015863
miR-29b	ENSAMEG00000009393
miR-29b	ENSAMEG00000013492
miR-29b	ENSAMEG00000015446
miR-29b	ENSAMEG00000018540
miR-29b	ENSAMEG00000004213
miR-29b	ENSAMEG00000009659
miR-29b	ENSAMEG00000010493
miR-29b	ENSAMEG00000001906
miR-29b	ENSAMEG00000000472
miR-29b	ENSAMEG00000010117
miR-29b	ENSAMEG00000017096
miR-29b	ENSAMEG00000017313
miR-29b	ENSAMEG00000011819
miR-29b	ENSAMEG00000000489
miR-29b	ENSAMEG00000012645
miR-29b	ENSAMEG00000013322
miR-29b	ENSAMEG00000004365
miR-29b	ENSAMEG00000008177
miR-29b	ENSAMEG00000007909
miR-29b	ENSAMEG00000006917
miR-29b	ENSAMEG00000017710
miR-29b	ENSAMEG00000019957
miR-29b	ENSAMEG00000013174
miR-29b	ENSAMEG00000015085
miR-29b	ENSAMEG00000019427
miR-29b	ENSAMEG00000010607
miR-29b	ENSAMEG00000018714
miR-29b	ENSAMEG00000015561
miR-29b	ENSAMEG00000009154
miR-29b	ENSAMEG00000010043
miR-29b	ENSAMEG00000018666
miR-29b	ENSAMEG00000004286
miR-29b	ENSAMEG00000010699
miR-29b	ENSAMEG00000009319
miR-29b	ENSAMEG00000020132
miR-29b	ENSAMEG00000000440
miR-29b	ENSAMEG00000003862
miR-29b	ENSAMEG00000011062
miR-29b	ENSAMEG00000019305
miR-29b	ENSAMEG00000013763
miR-29b	ENSAMEG00000014073
miR-29b	ENSAMEG00000005285
miR-29b	ENSAMEG00000003255
miR-29b	ENSAMEG00000009953
miR-29b	ENSAMEG00000004043
miR-29b	ENSAMEG00000008169
miR-29b	ENSAMEG00000015713
miR-29b	ENSAMEG00000014976
miR-29b	ENSAMEG00000016850
miR-29b	ENSAMEG00000009379
miR-29b	ENSAMEG00000009378
miR-29b	ENSAMEG00000008541
miR-29b	ENSAMEG00000014572
miR-29b	ENSAMEG00000012492
miR-29b	ENSAMEG00000014669
miR-29b	ENSAMEG00000015003
miR-29b	ENSAMEG00000007000
miR-29b	ENSAMEG00000008848
miR-29b	ENSAMEG00000001213
miR-29b	ENSAMEG00000015390
miR-29b	ENSAMEG00000013067
miR-29b	ENSAMEG00000004961
miR-29b	ENSAMEG00000008899
miR-29b	ENSAMEG00000009972
miR-29b	ENSAMEG00000017165
miR-29b	ENSAMEG00000003935
miR-29b	ENSAMEG00000014799
miR-29b	ENSAMEG00000005455
miR-29b	ENSAMEG00000002195
miR-29b	ENSAMEG00000000832
miR-29b	ENSAMEG00000017442
miR-29b	ENSAMEG00000014397
miR-29b	ENSAMEG00000003835
miR-29b	ENSAMEG00000018227
miR-29b	ENSAMEG00000018335
miR-29b	ENSAMEG00000001303
miR-29b	ENSAMEG00000016057
miR-29b	ENSAMEG00000014300
miR-29b	ENSAMEG00000015782
miR-29b	ENSAMEG00000006134
miR-29b	ENSAMEG00000006039
miR-29b	ENSAMEG00000000748
miR-29b	ENSAMEG00000005623
miR-29b	ENSAMEG00000003507
miR-29b	ENSAMEG00000018908
miR-29b	ENSAMEG00000003695
miR-29b	ENSAMEG00000002853
miR-29b	ENSAMEG00000007470
miR-29b	ENSAMEG00000016888
miR-29b	ENSAMEG00000000803
miR-29b	ENSAMEG00000011626
miR-29b	ENSAMEG00000011997
miR-29b	ENSAMEG00000009065
miR-29b	ENSAMEG00000012431
miR-29b	ENSAMEG00000006356
miR-29b	ENSAMEG00000001312
miR-29b	ENSAMEG00000006606
miR-29b	ENSAMEG00000019601
miR-29b	ENSAMEG00000014487
miR-29b	ENSAMEG00000000520
miR-29b	ENSAMEG00000017359
miR-29b	ENSAMEG00000003595
miR-29b	ENSAMEG00000015639
miR-29b	ENSAMEG00000016521
miR-29b	ENSAMEG00000012804
miR-29b	ENSAMEG00000007403
miR-29b	ENSAMEG00000002211
GL192918.1_4760	ENSAMEG00000002672
GL192918.1_4760	ENSAMEG00000003289
GL192918.1_4760	ENSAMEG00000016025
GL192918.1_4760	ENSAMEG00000013528
GL192918.1_4760	ENSAMEG00000009126
GL192918.1_4760	ENSAMEG00000001568
GL192918.1_4760	ENSAMEG00000003826
GL192918.1_4760	ENSAMEG00000006593
GL192918.1_4760	ENSAMEG00000008588
GL192918.1_4760	ENSAMEG00000009848
GL192918.1_4760	ENSAMEG00000007008
GL192918.1_4760	ENSAMEG00000005512
GL192918.1_4760	ENSAMEG00000002985
GL192918.1_4760	ENSAMEG00000014231
GL192918.1_4760	ENSAMEG00000017539
GL192918.1_4760	ENSAMEG00000007357
GL192918.1_4760	ENSAMEG00000000897
GL192918.1_4760	ENSAMEG00000004609
GL192918.1_4760	ENSAMEG00000016814
GL192918.1_4760	ENSAMEG00000006749
GL192918.1_4760	ENSAMEG00000019481
GL192918.1_4760	ENSAMEG00000003540
GL192918.1_4760	ENSAMEG00000002092
GL192918.1_4760	ENSAMEG00000003386
GL192918.1_4760	ENSAMEG00000019017
GL192918.1_4760	ENSAMEG00000002324
GL192918.1_4760	ENSAMEG00000008222
GL192918.1_4760	ENSAMEG00000015740
GL192918.1_4760	ENSAMEG00000014106
GL192918.1_4760	ENSAMEG00000004591
GL192918.1_4760	ENSAMEG00000016876
GL192918.1_4760	ENSAMEG00000013245
GL192918.1_4760	ENSAMEG00000001845
GL192918.1_4760	ENSAMEG00000017052
GL192918.1_4760	ENSAMEG00000018742
GL192918.1_4760	ENSAMEG00000017888
GL192918.1_4760	ENSAMEG00000010506
GL192918.1_4760	ENSAMEG00000012627
GL192918.1_4760	ENSAMEG00000001457
GL192918.1_4760	ENSAMEG00000011694
GL192918.1_4760	ENSAMEG00000012437
GL192918.1_4760	ENSAMEG00000004364
GL192918.1_4760	ENSAMEG00000008668
GL192918.1_4760	ENSAMEG00000006301
GL192918.1_4760	ENSAMEG00000011377
GL192918.1_4760	ENSAMEG00000016171
GL192918.1_4760	ENSAMEG00000011373
GL192918.1_4760	ENSAMEG00000002537
GL192918.1_4760	ENSAMEG00000009159
GL192918.1_4760	ENSAMEG00000009465
GL192918.1_4760	ENSAMEG00000007154
GL192918.1_4760	ENSAMEG00000006013
GL192918.1_4760	ENSAMEG00000010922
GL192918.1_4760	ENSAMEG00000004354
GL192918.1_4760	ENSAMEG00000003435
GL192918.1_4760	ENSAMEG00000014668
GL192918.1_4760	ENSAMEG00000020055
GL192918.1_4760	ENSAMEG00000007919
GL192918.1_4760	ENSAMEG00000011083
GL192918.1_4760	ENSAMEG00000018896
GL192918.1_4760	ENSAMEG00000012497
GL192918.1_4760	ENSAMEG00000004294
GL192918.1_4760	ENSAMEG00000016618
GL192918.1_4760	ENSAMEG00000008461
GL192918.1_4760	ENSAMEG00000015558
GL192918.1_4760	ENSAMEG00000001232
GL192918.1_4760	ENSAMEG00000002522
GL192918.1_4760	ENSAMEG00000012412
GL192918.1_4760	ENSAMEG00000009974
GL192918.1_4760	ENSAMEG00000002592
GL192918.1_4760	ENSAMEG00000016840
GL192918.1_4760	ENSAMEG00000005998
GL192918.1_4760	ENSAMEG00000004829
GL192918.1_4760	ENSAMEG00000017478
GL192918.1_4760	ENSAMEG00000010771
GL192918.1_4760	ENSAMEG00000014144
GL192918.1_4760	ENSAMEG00000015014
GL192918.1_4760	ENSAMEG00000011927
GL192918.1_4760	ENSAMEG00000003507
GL192918.1_4760	ENSAMEG00000017117
GL192918.1_4760	ENSAMEG00000002662
GL192918.1_4760	ENSAMEG00000002850
GL192918.1_4760	ENSAMEG00000016521
GL192918.1_4760	ENSAMEG00000018621
GL192918.1_4760	ENSAMEG00000017911
GL192918.1_4760	ENSAMEG00000020106
GL192918.1_4760	ENSAMEG00000014983
GL192918.1_4760	ENSAMEG00000003593
GL192918.1_4760	ENSAMEG00000018102
GL192918.1_4760	ENSAMEG00000012603
GL192918.1_4760	ENSAMEG00000008595
GL192918.1_4760	ENSAMEG00000005158
GL192918.1_4760	ENSAMEG00000014520
GL192918.1_4760	ENSAMEG00000012804
miR-203	ENSAMEG00000007051
miR-203	ENSAMEG00000012520
miR-203	ENSAMEG00000018256
miR-203	ENSAMEG00000000394
miR-203	ENSAMEG00000015340
miR-203	ENSAMEG00000009234
miR-203	ENSAMEG00000016025
miR-203	ENSAMEG00000013852
miR-203	ENSAMEG00000008222
miR-203	ENSAMEG00000018368
miR-203	ENSAMEG00000020003
miR-203	ENSAMEG00000009521
miR-203	ENSAMEG00000012581
miR-203	ENSAMEG00000000489
miR-203	ENSAMEG00000019343
miR-203	ENSAMEG00000006917
miR-203	ENSAMEG00000001770
miR-203	ENSAMEG00000018054
miR-203	ENSAMEG00000015135
miR-203	ENSAMEG00000005843
miR-203	ENSAMEG00000000644
miR-203	ENSAMEG00000009606
miR-203	ENSAMEG00000017457
miR-203	ENSAMEG00000013481
miR-203	ENSAMEG00000002378
miR-203	ENSAMEG00000006077
miR-203	ENSAMEG00000011562
miR-203	ENSAMEG00000019183
miR-203	ENSAMEG00000017999
miR-203	ENSAMEG00000005670
miR-203	ENSAMEG00000005709
miR-203	ENSAMEG00000013559
miR-203	ENSAMEG00000015929
miR-203	ENSAMEG00000001345
miR-203	ENSAMEG00000018270
miR-203	ENSAMEG00000002081
miR-203	ENSAMEG00000003845
miR-203	ENSAMEG00000007516
miR-203	ENSAMEG00000003773
miR-203	ENSAMEG00000011802
miR-203	ENSAMEG00000018999
miR-203	ENSAMEG00000015355
miR-203	ENSAMEG00000000710
miR-203	ENSAMEG00000018162
miR-203	ENSAMEG00000007201
miR-203	ENSAMEG00000015516
miR-203	ENSAMEG00000003163
miR-203	ENSAMEG00000017745
miR-203	ENSAMEG00000005426
miR-203	ENSAMEG00000003970
miR-203	ENSAMEG00000001692
miR-203	ENSAMEG00000008406
miR-203	ENSAMEG00000002655
miR-203	ENSAMEG00000010873
miR-203	ENSAMEG00000009380
miR-203	ENSAMEG00000006645
miR-203	ENSAMEG00000016360
miR-203	ENSAMEG00000010527
miR-203	ENSAMEG00000019642
miR-203	ENSAMEG00000019576
miR-203	ENSAMEG00000013754
miR-203	ENSAMEG00000000469
miR-203	ENSAMEG00000003664
miR-203	ENSAMEG00000016142
miR-203	ENSAMEG00000016880
miR-203	ENSAMEG00000000276
miR-203	ENSAMEG00000019667
miR-203	ENSAMEG00000019361
miR-203	ENSAMEG00000011965
miR-203	ENSAMEG00000000575
miR-203	ENSAMEG00000005069
miR-203	ENSAMEG00000008439
miR-203	ENSAMEG00000010186
miR-203	ENSAMEG00000015213
miR-203	ENSAMEG00000002585
miR-203	ENSAMEG00000014106
miR-203	ENSAMEG00000012536
miR-203	ENSAMEG00000004628
miR-203	ENSAMEG00000016268
miR-203	ENSAMEG00000007937
miR-203	ENSAMEG00000006413
miR-203	ENSAMEG00000005215
miR-203	ENSAMEG00000018661
miR-203	ENSAMEG00000006657
miR-203	ENSAMEG00000017033
miR-203	ENSAMEG00000020131
miR-203	ENSAMEG00000011781
miR-203	ENSAMEG00000011342
miR-203	ENSAMEG00000013392
miR-203	ENSAMEG00000015575
miR-203	ENSAMEG00000017556
miR-203	ENSAMEG00000004024
miR-203	ENSAMEG00000017555
miR-203	ENSAMEG00000001600
[truncated: 58,990 more rows]
