# Supplementary material for: Profile of microRNA in Giant Panda Blood: A Resource for Immune-Related and Novel microRNAs
Source: PLoS One. 2015 Nov 23;10(11):e0143242. doi: 10.1371/journal.pone.0143242 (PMC4658108; doi:10.1371/journal.pone.0143242)
Supplement: S5 Table — (XLSX) [file pone.0143242.s005.xlsx]

## Sheet: Sheet1
Table S5 The targets were involved in the three main pathways
Ras signaling pathway	MAPK signaling pathway	PI3K-Akt signaling pathway
ENSAMEG00000004036	ENSAMEG00000001484	ENSAMEG00000004036
ENSAMEG00000017034	ENSAMEG00000008947	ENSAMEG00000018322
ENSAMEG00000017990	ENSAMEG00000008882	ENSAMEG00000017811
ENSAMEG00000008947	ENSAMEG00000018781	ENSAMEG00000017990
ENSAMEG00000008882	ENSAMEG00000004418	ENSAMEG00000008947
ENSAMEG00000018781	ENSAMEG00000014569	ENSAMEG00000008882
ENSAMEG00000003039	ENSAMEG00000018827	ENSAMEG00000018781
ENSAMEG00000011026	ENSAMEG00000013506	ENSAMEG00000003039
ENSAMEG00000004418	ENSAMEG00000003178	ENSAMEG00000011026
ENSAMEG00000002585	ENSAMEG00000004527	ENSAMEG00000016349
ENSAMEG00000016787	ENSAMEG00000012105	ENSAMEG00000019976
ENSAMEG00000013506	ENSAMEG00000016865	ENSAMEG00000012023
ENSAMEG00000004527	ENSAMEG00000000586	ENSAMEG00000010405
ENSAMEG00000012105	ENSAMEG00000016691	ENSAMEG00000011272
ENSAMEG00000000586	ENSAMEG00000016555	ENSAMEG00000020258
ENSAMEG00000016691	ENSAMEG00000003994	ENSAMEG00000018637
ENSAMEG00000016555	ENSAMEG00000015496	ENSAMEG00000017994
ENSAMEG00000015496	ENSAMEG00000018351	ENSAMEG00000004527
ENSAMEG00000018351	ENSAMEG00000004650	ENSAMEG00000012105
ENSAMEG00000004650	ENSAMEG00000003218	ENSAMEG00000010920
ENSAMEG00000003218	ENSAMEG00000002212	ENSAMEG00000000586
ENSAMEG00000002212	ENSAMEG00000000995	ENSAMEG00000016691
ENSAMEG00000012855	ENSAMEG00000016514	ENSAMEG00000016555
ENSAMEG00000015538	ENSAMEG00000012855	ENSAMEG00000015496
ENSAMEG00000014602	ENSAMEG00000018335	ENSAMEG00000018351
ENSAMEG00000004150	ENSAMEG00000010754	ENSAMEG00000004650
ENSAMEG00000017017	ENSAMEG00000013113	ENSAMEG00000003218
ENSAMEG00000003514	ENSAMEG00000013088	ENSAMEG00000002212
ENSAMEG00000012536	ENSAMEG00000015538	ENSAMEG00000015538
ENSAMEG00000012584	ENSAMEG00000000932	ENSAMEG00000011912
ENSAMEG00000013583	ENSAMEG00000014602	ENSAMEG00000009661
ENSAMEG00000008528	ENSAMEG00000005608	ENSAMEG00000012536
ENSAMEG00000013710	ENSAMEG00000003453	ENSAMEG00000013583
ENSAMEG00000004961	ENSAMEG00000010877	ENSAMEG00000008528
ENSAMEG00000005060	ENSAMEG00000010182	ENSAMEG00000013710
ENSAMEG00000018372	ENSAMEG00000004150	ENSAMEG00000000822
ENSAMEG00000010959	ENSAMEG00000000520	ENSAMEG00000004069
ENSAMEG00000014119	ENSAMEG00000017079	ENSAMEG00000010606
ENSAMEG00000011607	ENSAMEG00000003532	ENSAMEG00000003826
ENSAMEG00000001724	ENSAMEG00000012302	ENSAMEG00000004961
ENSAMEG00000010655	ENSAMEG00000007357	ENSAMEG00000005060
ENSAMEG00000018119	ENSAMEG00000003087	ENSAMEG00000018372
ENSAMEG00000005086	ENSAMEG00000008238	ENSAMEG00000010959
ENSAMEG00000002326	ENSAMEG00000011883	ENSAMEG00000014119
ENSAMEG00000009474	ENSAMEG00000017017	ENSAMEG00000011607
ENSAMEG00000011498	ENSAMEG00000003514	ENSAMEG00000001724
ENSAMEG00000016250	ENSAMEG00000001721	ENSAMEG00000003313
ENSAMEG00000008525	ENSAMEG00000003472	ENSAMEG00000007881
ENSAMEG00000015743	ENSAMEG00000013271	ENSAMEG00000003038
ENSAMEG00000007529	ENSAMEG00000012536	ENSAMEG00000005086
ENSAMEG00000017134	ENSAMEG00000002928	ENSAMEG00000002326
ENSAMEG00000013931	ENSAMEG00000000565	ENSAMEG00000002289
ENSAMEG00000006368	ENSAMEG00000009156	ENSAMEG00000003517
ENSAMEG00000008355	ENSAMEG00000001852	ENSAMEG00000017353
ENSAMEG00000008682	ENSAMEG00000009103	ENSAMEG00000015712
ENSAMEG00000003196	ENSAMEG00000006928	ENSAMEG00000012158
ENSAMEG00000019427	ENSAMEG00000005869	ENSAMEG00000011903
ENSAMEG00000005313	ENSAMEG00000002052	ENSAMEG00000001744
ENSAMEG00000012424	ENSAMEG00000017735	ENSAMEG00000011626
ENSAMEG00000007499	ENSAMEG00000010733	ENSAMEG00000001303
ENSAMEG00000011694	ENSAMEG00000014338	ENSAMEG00000004084
ENSAMEG00000013719	ENSAMEG00000007637	ENSAMEG00000016892
ENSAMEG00000015782	ENSAMEG00000011562	ENSAMEG00000012785
ENSAMEG00000017841	ENSAMEG00000011561	ENSAMEG00000012708
ENSAMEG00000010305	ENSAMEG00000012933	ENSAMEG00000018004
ENSAMEG00000004351	ENSAMEG00000004442	ENSAMEG00000015074
ENSAMEG00000016313	ENSAMEG00000004961	ENSAMEG00000000177
ENSAMEG00000015549	ENSAMEG00000010959	ENSAMEG00000012406
ENSAMEG00000016201	ENSAMEG00000014119	ENSAMEG00000007740
ENSAMEG00000001535	ENSAMEG00000007529	ENSAMEG00000014704
ENSAMEG00000008818	ENSAMEG00000017134	ENSAMEG00000009619
ENSAMEG00000002505	ENSAMEG00000013931	ENSAMEG00000011855
ENSAMEG00000001533	ENSAMEG00000006368	ENSAMEG00000002860
ENSAMEG00000017107	ENSAMEG00000002410	ENSAMEG00000008573
ENSAMEG00000010197	ENSAMEG00000005313	ENSAMEG00000005590
ENSAMEG00000017506	ENSAMEG00000012424	ENSAMEG00000008214
	ENSAMEG00000015782	ENSAMEG00000015425
	ENSAMEG00000017841	ENSAMEG00000015318
	ENSAMEG00000010305	ENSAMEG00000011071
	ENSAMEG00000016313	ENSAMEG00000013453
	ENSAMEG00000015549	ENSAMEG00000003233
	ENSAMEG00000016201	ENSAMEG00000007529
	ENSAMEG00000010197	ENSAMEG00000017134
	ENSAMEG00000017506	ENSAMEG00000006633
		ENSAMEG00000018046
		ENSAMEG00000009813
		ENSAMEG00000011542
		ENSAMEG00000018451
		ENSAMEG00000005790
		ENSAMEG00000000171
		ENSAMEG00000001897
		ENSAMEG00000006246
		ENSAMEG00000005888
		ENSAMEG00000004110
		ENSAMEG00000001284
		ENSAMEG00000004088
		ENSAMEG00000016277
		ENSAMEG00000003569
		ENSAMEG00000011971
		ENSAMEG00000010197
		ENSAMEG00000017506
