# Supplementary material for: Profile of microRNA in Giant Panda Blood: A Resource for Immune-Related and Novel microRNAs
Source: PLoS One. 2015 Nov 23;10(11):e0143242. doi: 10.1371/journal.pone.0143242 (PMC4658108; doi:10.1371/journal.pone.0143242)
Supplement: S6 Table — (XLSX) [file pone.0143242.s006.xlsx]

## Sheet: Sheet1
Table S6 The FPKM value of transcriptomes sequence which were same with miRNAs samples
the high expression in young group compared to adult group
	FPKM.sampleF06	FPKM.sampleF18	FPKM.sampleM05	FPKM.sampleM12
ENSAMEG00000000252	16.9241	6.09442	4.45044	0
ENSAMEG00000001264	20.9032	2.17558	17.8544	16.7354
ENSAMEG00000001342	4.99192	1.89239	19.3177	1.71356
ENSAMEG00000001563	4.02221	2.32791	5.77758	3.75395
ENSAMEG00000002020	4.47107	3.16441	5.41257	2.82933
ENSAMEG00000002292	277.34	208.682	340.017	78.0114
ENSAMEG00000002350	0.865629	0	1.2943	0
ENSAMEG00000002427	0.974494	0	0.095947	0
ENSAMEG00000002517	0.739326	0.280614	0.409146	0.180036
ENSAMEG00000002632	2.47237	0.505025	4.0028	1.57609
ENSAMEG00000002892	13.951	2.25969	15.0277	6.65914
ENSAMEG00000003096	179.763	112.475	183.691	142.966
ENSAMEG00000003761	3.83372	0	8.3933	1.73728
ENSAMEG00000005455	9.87358	0	8.25473	3.22897
ENSAMEG00000006020	1.23907	0.510929	1.09643	0.11146
ENSAMEG00000006131	21.5319	16.0244	80.7239	9.79256
ENSAMEG00000006373	7.78964	1.2733	10.0002	6.31567
ENSAMEG00000006999	1.56725	0	0.943716	0.833682
ENSAMEG00000007305	0.206432	0	0.613848	0
ENSAMEG00000007406	0.15805	0.097739	0.15656	0
ENSAMEG00000008525	1.36465	0.197947	1.85671	0.26961
ENSAMEG00000008880	10.6269	0.648349	6.56602	6.12363
ENSAMEG00000008963	0.892687	0.311576	0.356261	0.310944
ENSAMEG00000010877	6.1579	1.52542	0.310822	0.305949
ENSAMEG00000011405	7.82889	2.58483	5.63821	1.67547
ENSAMEG00000012114	417.1	282.237	250.753	59.737
ENSAMEG00000012129	1.40339	0	3.229	1.06725
ENSAMEG00000012983	0.332626	0	0.242664	0
ENSAMEG00000013312	83.4994	40.3669	20.669	2.9792
ENSAMEG00000013583	26.1359	21.8033	25.9839	8.61712
ENSAMEG00000013629	0.461734	0	0.263843	0
ENSAMEG00000013683	1.37792	1.05707	1.4789	0.090228
ENSAMEG00000013710	7.74165	4.85355	6.70403	1.89809
ENSAMEG00000013864	5.94281	3.66924	8.7979	4.94964
ENSAMEG00000013940	24.5986	23.2827	32.8057	6.66008
ENSAMEG00000014397	0.554636	0.194291	0.910789	0.151284
ENSAMEG00000014449	10.827	3.51372	7.77133	0
ENSAMEG00000014618	24.3422	15.3849	12.2332	10.2731
ENSAMEG00000015466	2300.67	2097.25	3514.92	1865.9
ENSAMEG00000015601	0.48901	0.250222	0.398828	0.378913
ENSAMEG00000015606	12.2592	1.46668	13.3791	11.4313
ENSAMEG00000016249	3.61523	3.19752	4.18035	2.5536
ENSAMEG00000016836	1.72541	0	1.60822	0
ENSAMEG00000017246	8.41184	0	4.98822	0
ENSAMEG00000017667	2.46821	1.77161	1.41483	0.123601
ENSAMEG00000017832	29.506	3.21471	38.1713	24.3735
ENSAMEG00000018167	26.9322	22.3585	34.8918	23.8869
ENSAMEG00000018738	2.10216	0.489881	4.7664	0.385291
ENSAMEG00000019601	5.74029	1.00313	1.03136	1.01373
ENSAMEG00000019781	0.640971	0.26901	0.553287	0.162433
ENSAMEG00000020217	4.43718	3.68146	1.9345	0
ENSAMEG00000020220	0.212759	0	0.318882	0.11904
the high expression in old group compared to adult group
	FPKM.sampleF06	FPKM.sampleF18	FPKM.sampleM05	FPKM.sampleM12
ENSAMEG00000000571	3.43865	3.74031	0.274189	24.8287
ENSAMEG00000001824	15.2932	28.2479	15.2855	16.8514
ENSAMEG00000001870	0.117312	10.5218	0	4.43882
ENSAMEG00000004007	0	1.47186	0.780742	0.809956
ENSAMEG00000004038	0	2.06844	1.04662	1.16217
ENSAMEG00000004623	6.6923	6.8446	2.98393	9.2345
ENSAMEG00000004823	9.9095	14.6027	11.7572	12.6079
ENSAMEG00000004986	73.1216	106.402	53.0183	129.377
ENSAMEG00000005187	1.25394	1.35441	0.816567	2.40002
ENSAMEG00000005620	600.7	1578.44	1136.06	1470.59
ENSAMEG00000007215	0.225543	0.79345	0.658171	3.2543
ENSAMEG00000007330	6.93405	18.6594	1.8866	15.1709
ENSAMEG00000007541	18.9251	32.3368	24.6224	28.1239
ENSAMEG00000008104	121.031	193.012	107.961	125.863
ENSAMEG00000009759	0.620314	28.3369	3.28354	26.3068
ENSAMEG00000009843	13.7477	25.1619	10.0868	16.0478
ENSAMEG00000010267	37.5871	45.29	40.9258	41.0881
ENSAMEG00000010410	7.47933	42.3651	12.3219	13.3964
ENSAMEG00000010674	19.6046	30.6215	19.2116	29.0825
ENSAMEG00000011170	0.811025	49.7907	18.9628	21.3393
ENSAMEG00000011677	0	0.32677	0.253137	1.30656
ENSAMEG00000012206	24.426	59.5375	26.8646	80.0239
ENSAMEG00000012433	14.1839	30.3274	21.3029	24.8533
ENSAMEG00000012490	140.641	241.573	140.342	207.794
ENSAMEG00000014030	0.937938	1.94328	0.689096	1.15313
ENSAMEG00000014128	26.6565	75.9339	30.1463	30.9164
ENSAMEG00000014403	1.62273	35.596	1.22072	4.2317
ENSAMEG00000014559	10.1261	22.7979	16.2699	19.6673
ENSAMEG00000014632	5.73625	6.53096	5.97358	6.06219
ENSAMEG00000014663	0	2.63418	0.020767	0.795292
ENSAMEG00000015906	40.632	50.9141	25.0758	57.6929
ENSAMEG00000016339	0.970114	1.45627	1.09405	1.56663
ENSAMEG00000016630	0	2.56175	0.664924	2.02536
ENSAMEG00000017334	3.78294	5.19821	4.23205	8.78857
ENSAMEG00000017375	7.11027	10.7164	10.2612	11.4362
ENSAMEG00000017494	2.11289	2.15825	1.81334	2.31661
ENSAMEG00000017911	0.466477	0.666721	0.553875	0.617619
ENSAMEG00000018051	15.9892	20.7138	12.7537	19.0512
ENSAMEG00000018482	2.91242	4.04648	0	4.85991
ENSAMEG00000018561	1.63341	1.63777	0.973259	2.23534
ENSAMEG00000018742	13.4351	18.4103	17.1494	18.4647
ENSAMEG00000018773	0.862395	2.64963	0.231536	1.77906
ENSAMEG00000019071	0.569771	0.807204	0.388476	0.851176
ENSAMEG00000019253	4.21632	6.82176	3.55306	6.751
ENSAMEG00000019258	4.28253	14.0052	6.98727	7.44208
ENSAMEG00000019284	33.4383	115.472	0.498524	233.231
ENSAMEG00000019509	0.31165	1.14607	0.579271	0.677812
ENSAMEG00000019573	0.952743	4.04928	1.44806	1.46882
ENSAMEG00000019741	3.44082	12.8542	0.199301	3.66215
ENSAMEG00000019894	19.1061	23.2846	11.8583	20.386
ENSAMEG00000019956	0.173426	1.72497	0.792561	0.879115
high expression in male giant pandas
ENSAMEG00000000444	0	0	0.435737	0.140055
ENSAMEG00000000501	0.561783	0	6.56457	10.9443
ENSAMEG00000000595	5.51252	6.77174	10.8806	13.4976
ENSAMEG00000002595	0.598945	1.06917	2.75449	1.62103
ENSAMEG00000003539	1.48353	0	3.56828	1.95621
ENSAMEG00000003664	3.83702	7.40246	10.1894	8.49071
ENSAMEG00000003972	1.32986	1.83453	2.08994	27.2846
ENSAMEG00000004338	0.532114	0.474016	2.39005	1.22423
ENSAMEG00000005150	5.07686	2.63424	7.33674	7.78957
ENSAMEG00000005432	10.3664	7.81509	22.9401	19.6828
ENSAMEG00000005790	9.465	8.07645	32.8518	18.167
ENSAMEG00000006257	0.812144	0.842538	1.58362	1.5381
ENSAMEG00000006356	1.26579	2.35373	5.81932	4.75654
ENSAMEG00000006984	0	0	14.726	17.706
ENSAMEG00000007283	0	0	0.870696	0.747787
ENSAMEG00000007304	0.55432	1.8652	2.75821	3.67011
ENSAMEG00000008147	0	0.242218	0.656694	0.525385
ENSAMEG00000008845	0.483362	0.377294	0.555385	0.765553
ENSAMEG00000009319	16.5891	24.9478	51.1504	30.4671
ENSAMEG00000009553	0	0.041446	0.273802	2.1318
ENSAMEG00000009907	0.06119	0.57415	3.11882	1.80926
ENSAMEG00000010937	0	0.139465	0.149718	0.561553
ENSAMEG00000011327	3.73443	0	11.0181	6.7273
ENSAMEG00000012862	0	0	2.34038	0.143704
ENSAMEG00000013382	1.40414	0.134147	2.72133	1.43208
ENSAMEG00000013948	0	0	2.38609	1.12862
ENSAMEG00000014106	11.1215	7.30663	12.1108	16.769
ENSAMEG00000014533	1.28682	18.6014	32.9154	24.716
ENSAMEG00000016926	1.35099	3.84487	13.2471	9.93346
ENSAMEG00000017208	0.239324	0.239109	1.41047	0.591644
ENSAMEG00000018269	7.52702	9.99471	21.5552	10.5866
ENSAMEG00000019017	0.366808	0.409211	0.563422	0.627649
ENSAMEG00000019335	1.90361	0.406009	2.40142	2.46428
ENSAMEG00000019512	3.54012	8.32121	12.9521	9.40647
high expression in female giant pandas
ENSAMEG00000000710	1.13966	0.912525	0.588534	0
ENSAMEG00000001167	1.71645	2.02741	0.43702	0.406669
ENSAMEG00000002747	25.4059	45.7923	19.8843	18.8341
ENSAMEG00000007132	1.57524	3.3504	0.401647	0.288607
ENSAMEG00000007296	34.6624	74.4054	16.7118	17.4973
ENSAMEG00000008682	46.5586	61.863	45.8784	20.453
ENSAMEG00000009709	25.442	74.2239	6.76897	25.2839
ENSAMEG00000013669	3.14568	2.48551	0.661999	1.69837
ENSAMEG00000018053	6.02975	19.6455	5.65478	1.92502
ENSAMEG00000019446	0.798145	2.39063	0.457035	0.550422
